# Supplementary material for: Saccharomyces cerevisiae Gene Expression during Fermentation of Pinot Noir Wines at an Industrially Relevant Scale
Source: Appl Environ Microbiol. 2021 May 11;87(11):e00036-21. doi: 10.1128/AEM.00036-21 (PMC8208162; doi:10.1128/AEM.00036-21)
Supplement: Download [file AEM.00036-21_aem.00036-21-s0002.xlsx]

## Sheet: toc
	Sheets
	avd_induced	Average log2FC for genes expressed more highly at the beginning of fermentation in both vintages
	avg_repressed	Average log2FC for genes expressed more highly at the end of fermentation in both vintages
	induced_2017	Differential expression results for genes expressed more highly at the beginning of fermentation in the 2017 vintage
	repressed_2017	Differential expression results for genes expressed more highly at the end of fermentation in the 2017 vintage
	induced_2019	Differential expression results for genes expressed more highly at the beginning of fermentation in the 2019 vintage
	repressed_2019	Differential expression results for genes expressed more highly at theend of fermentation in the 2019 vintage
	Key Sheets 1 and 2:
	ORF	Systematic gene name
	COMMON	standard gene name
	logFC17	log2 fold change for 2017
	logFC_adj17	log2 fold change for 2017 normalized for total change over fermentation
	logFC19	log2 fold change for 2019
	logFC_adj19	log2 fold change for 2019 normalized for total change over fermentation
	logFC_avg	average log2 fold change for 2017 and 2019
	logFC_adj_avg	average adjusted log2 fold change for 2017 and 2019
	DESCRIPTION	Gene information from Saccharomyces Genome Database (SGD)
	Key Sheets 3-6
	ORF	systematic gene name
	COMMON	standard gene name
	logFC	log2 fold change
	AveExpr	average expression across all samples, in log2 cpm
	t	logFC divided by standard error
	P.Value	raw p value
	adj.P.Val	Benjamin-Hochberg false discovery rate adjusted p value
	B	log-odds that the gene is differntially expressed
	logFC_adj	log2 fold change normalized for total change over fermentation
	DESCRIPTION	Gene information from Saccharomyces Genome Database (SGD)

## Sheet: avg_induced
ORF	COMMON	logFC17	logFC_adj17	logFC19	logFC_adj19	logFC_avg	logFC_adj_avg	DESCRIPTION
YEL069C	HXT13	0.226723	6.12152	0.281671	7.60513	0.254197	6.86332	Putative transmembrane polyol transporter; supports growth on and uptake of mannitol and sorbitol with moderate affinity when overexpressed in a strain deleted for hexose family members; minor hexose transport activity when overexpressed in a similar strain; induced by non-fermentable carbon sources; induced in low glucose, repressed in high glucose; HXT13 has a paralog, HXT17, that arose from a …
YNR073C	MAN2	0.224794	6.06944	0.258928	6.99106	0.241861	6.53025	Mannitol dehydrogenase; MAN2 has a paralog, DSF1, that arose from a segmental duplication
YHR092C	HXT4	0.258564	6.98124	0.204351	5.51749	0.231458	6.24936	High-affinity glucose transporter; member of the major facilitator superfamily, expression is induced by low levels of glucose and repressed by high levels of glucose; HXT4 has a paralog, HXT7, that arose from the whole genome duplication
YLR162W-A	RRT15	0.195999	5.29197	0.246998	6.66895	0.221498	5.98046	Putative protein of unknown function; identified by fungal homology comparisons and RT-PCR; identified in a screen for mutants with decreased levels of rDNA transcription
YEL073C	YEL073C	0.228537	6.1705	0.199066	5.37479	0.213802	5.77265	Putative protein of unknown function; located adjacent to ARS503 and the telomere on the left arm of chromosome V; regulated by inositol/choline
YPR194C	OPT2	0.2124	5.7348	0.211929	5.72207	0.212164	5.72844	Oligopeptide transporter; localized to peroxisomes and affects glutathione redox homeostasis; also localizes to the plasma membrane (PM) and to the late Golgi, and has a role in maintenance of lipid asymmetry between the inner and outer leaflets of the PM; member of the OPT family, with potential orthologs in S. pombe and C. albicans; also plays a role in formation of mature vacuoles and in polar…
YDR461W	MFA1	0.196001	5.29202	0.211903	5.72138	0.203952	5.5067	Mating pheromone a-factor; made by a cells; interacts with alpha cells to induce cell cycle arrest and other responses leading to mating; biogenesis involves C-terminal modification, N-terminal proteolysis, and export; also encoded by MFA2
YDR343C	HXT6	0.216869	5.85545	0.189932	5.12817	0.2034	5.49181	High-affinity glucose transporter; member of the major facilitator superfamily, nearly identical to Hxt7p, expressed at high basal levels relative to other HXTs, repression of expression by high glucose requires SNF3; HXT6 has a paralog, HXT1, that arose from the whole genome duplication
YOR049C	RSB1	0.220026	5.94071	0.175818	4.74708	0.197922	5.3439	Putative sphingoid long-chain base (LCB) efflux transporter; integral membrane transporter that localizes to the plasma membrane and may transport long chain bases (LCBs) from the cytoplasmic side toward the extracytoplasmic side of the membrane; role in glycerophospholipid translocation; suppressor of the sphingoid LCB sensitivity of an LCB-lyase mutation
YOR255W	OSW1	0.206715	5.58131	0.183433	4.9527	0.195074	5.267	Protein involved in sporulation; required for the construction of the outer spore wall layers; required for proper localization of Spo14p
YKR034W	DAL80	0.191311	5.1654	0.195605	5.28134	0.193458	5.22337	Negative regulator of genes in multiple nitrogen degradation pathways; expression is regulated by nitrogen levels and by Gln3p; member of the GATA-binding family, forms homodimers and heterodimers with Gzf3p; DAL80 has a paralog, GZF3, that arose from the whole genome duplication
YHL048C-A	YHL048C-A	0.210203	5.67548	0.172067	4.64581	0.191135	5.16064	Putative protein of unknown function; identified by expression profiling and mass spectrometry
YCR021C	HSP30	0.185577	5.01059	0.19208	5.18616	0.188829	5.09838	Negative regulator of the H(+)-ATPase Pma1p; stress-responsive protein; hydrophobic plasma membrane localized; induced by heat shock, ethanol treatment, weak organic acid, glucose limitation, and entry into stationary phase
YFR023W	PES4	0.19501	5.26528	0.17789	4.80302	0.18645	5.03415	Poly(A) binding protein, suppressor of DNA polymerase epsilon mutation; PES4 has a paralog, MIP6, that arose from the whole genome duplication
YJL133C-A	YJL133C-A	0.175175	4.72973	0.19192	5.18183	0.183547	4.95578	Putative protein of unknown function; the authentic, non-tagged protein is detected in highly purified mitochondria in high-throughput studies
YHR126C	ANS1	0.198015	5.3464	0.168105	4.53885	0.18306	4.94262	Putative GPI protein; SWAT-GFP and mCherry fusion proteins localize to the vacuole; transcription dependent upon Azf1p
YCR098C	GIT1	0.213979	5.77743	0.143094	3.86353	0.178536	4.82048	Plasma membrane permease; mediates uptake of glycerophosphoinositol and glycerophosphocholine as sources of the nutrients inositol and phosphate; expression and transport rate are regulated by phosphate and inositol availability
YDR218C	SPR28	0.181253	4.89382	0.168207	4.54159	0.17473	4.7177	Sporulation-specific homolog of the CDC3/10/11/12 family of genes; meiotic septin expressed at high levels during meiotic divisions and ascospore formation; the yeast CDC3/10/11/12 family is a family of bud neck microfilament genes
YDL114W	YDL114W	0.209647	5.66047	0.136623	3.68883	0.173135	4.67465	Putative short-chain dehydrogenase/reductase; YDL114W is not an essential gene
YNR014W	YNR014W	0.156034	4.21292	0.190037	5.131	0.173035	4.67196	Putative protein of unknown function; expression is cell-cycle regulated, Azf1p-dependent, and heat-inducible; YNR014W has a paralog, YMR206W, that arose from the whole genome duplication
YIL037C	PRM2	0.184897	4.99221	0.161162	4.35138	0.173029	4.6718	Pheromone-regulated protein; predicted to have 4 transmembrane segments and a coiled coil domain; regulated by Ste12p; required for efficient nuclear fusion
YML007C-A	YML007C-A	0.177142	4.78284	0.158024	4.26665	0.167583	4.52474	Putative protein of unknown function; green fluorescent protein (GFP)-fusion protein localizes to mitochondria
YDR055W	PST1	0.166503	4.49559	0.166313	4.49044	0.166408	4.49302	Cell wall protein that contains a putative GPI-attachment site; secreted by regenerating protoplasts; up-regulated by activation of the cell integrity pathway, as mediated by Rlm1p; upregulated by cell wall damage via disruption of FKS1; PST1 has a paralog, ECM33, that arose from the whole genome duplication
YEL039C	CYC7	0.191171	5.16162	0.141626	3.8239	0.166399	4.49276	Cytochrome c isoform 2, expressed under hypoxic conditions; also known as iso-2-cytochrome c; electron carrier of the mitochondrial intermembrane space that transfers electrons from ubiquinone-cytochrome c oxidoreductase to cytochrome c oxidase during cellular respiration; protein abundance increases in response to DNA replication stress; CYC7 has a paralog, CYC1, that arose from the whole genome…
YPL017C	IRC15	0.161287	4.35476	0.17066	4.60783	0.165974	4.4813	Microtubule associated protein; regulates microtubule dynamics; required for accurate meiotic chromosome segregation; null mutant displays large budded cells due to delayed mitotic progression, increased levels of spontaneous Rad52 foci; IRC15 has a paralog, LPD1, that arose from the whole genome duplication
YPL272C	PBI1	0.149468	4.03564	0.176723	4.77152	0.163096	4.40358	Putative protein of unknown function; gene expression induced in response to ketoconazole; YPL272C is not an essential gene
YER060W-A	FCY22	0.12726	3.43601	0.189462	5.11547	0.158361	4.27574	Putative purine-cytosine permease; very similar to Fcy2p but cannot substitute for its function
YNL142W	MEP2	0.149201	4.02843	0.162587	4.38984	0.155894	4.20914	Ammonium permease involved in regulation of pseudohyphal growth; belongs to a ubiquitous family of cytoplasmic membrane proteins that transport only ammonium (NH4+); expression is under the nitrogen catabolite repression regulation
YER181C	YER181C	0.135358	3.65468	0.17632	4.76064	0.155839	4.20766	Mitochondrial protein of unknown function; conserved among S. cerevisiae strains; extensively overlaps a Ty1 LTR; YER181C is not an essential gene
YIR032C	DAL3	0.163637	4.41821	0.146069	3.94386	0.154853	4.18103	Ureidoglycolate lyase; converts ureidoglycolate to glyoxylate and urea in the third step of allantoin degradation; expression is sensitive to nitrogen catabolite repression; this enzyme is sometimes referred to "ureidoglycolate hydrolase" but should not be confused with the Arabidopsis thaliana ureidoglycolate hydrolase enzyme which converts ureidoglycolate to glyoxylate, ammonia and carbon dioxi…
YKR032W	YKR032W	0.188945	5.10151	0.119846	3.23583	0.154395	4.16867	Putative protein of unknown function; conserved among S. cerevisiae strains
YMR244W	YMR244W	0.161931	4.37214	0.138372	3.73606	0.150152	4.0541	Putative protein of unknown function; SWAT-GFP fusion protein localizes to the endoplasmic reticulum and vacuole, while mCherry fusion localizes to just the vacuole
YEL070W	DSF1	0.136344	3.68129	0.158972	4.29224	0.147658	3.98676	Mannitol dehydrogenase; deletion suppresses mutation of mpt5; DSF1 has a paralog, MAN2, that arose from a segmental duplication
YBR076W	ECM8	0.14597	3.94119	0.148493	4.0093	0.147231	3.97524	Non-essential protein of unknown function
YAL018C	LDS1	0.147897	3.99322	0.144672	3.90614	0.146284	3.94968	Protein Involved in spore wall assembly; localizes to lipid droplets found on or outside of the prospore membrane; shares similarity with Lds2p and Rrt8p, and a strain mutant for all 3 genes exhibits reduced dityrosine fluorescence relative to the single mutants
YOR289W	YOR289W	0.169634	4.58011	0.121394	3.27764	0.145514	3.92888	Putative protein of unknown function; transcription induced by the unfolded protein response; green fluorescent protein (GFP)-fusion protein localizes to both the cytoplasm and the nucleus
YJR096W	YJR096W	0.145423	3.92642	0.142357	3.84365	0.14389	3.88503	Xylose and arabinose reductase; member of the aldo-keto reductase (AKR) family; GFP-fusion protein is induced in response to the DNA-damaging agent MMS
YJL144W	YJL144W	0.101826	2.74929	0.184305	4.97624	0.143065	3.86277	Cytoplasmic hydrophilin essential in desiccation-rehydration process; expression induced by osmotic stress, starvation and during stationary phase; protein abundance increases in response to DNA replication stress
YBR072W	HSP26	0.152788	4.12529	0.131611	3.55349	0.1422	3.83939	Small heat shock protein (sHSP) with chaperone activity; forms hollow, sphere-shaped oligomers that suppress unfolded proteins aggregation; long-lived protein that is preferentially retained in mother cells and forms cytoplasmic foci; oligomer activation requires heat-induced conformational change; also has mRNA binding activity
YBR201C-A	YBR201C-A	0.127472	3.44173	0.154997	4.18491	0.141234	3.81332	Putative protein of unknown function
YJL166W	QCR8	0.150105	4.05284	0.130201	3.51541	0.140153	3.78413	Subunit 8 of ubiquinol cytochrome-c reductase (Complex III); Complex III is a component of the mitochondrial inner membrane electron transport chain; oriented facing the intermembrane space; expression is regulated by Abf1p and Cpf1p
YMR017W	SPO20	0.133294	3.59895	0.144751	3.90827	0.139023	3.75361	Meiosis-specific subunit of the t-SNARE complex; required for prospore membrane formation during sporulation; similar to but not functionally redundant with Sec9p; binds to phosphatidic acid; SNAP-25 homolog
YJL153C	INO1	0.156595	4.22806	0.120779	3.26102	0.138687	3.74454	Inositol-3-phosphate synthase; involved in synthesis of inositol phosphates and inositol-containing phospholipids; transcription is coregulated with other phospholipid biosynthetic genes by Ino2p and Ino4p, which bind the UASINO DNA element
YOR148C	SPP2	0.144566	3.90329	0.132567	3.57932	0.138567	3.7413	Essential protein that promotes the first step of splicing; required for the final stages of spliceosome maturation and activation; interacts with Prp2p, which may release Spp2p from the spliceosome following the first cleavage reaction; stimulates Prp2p ATPase activity
YIL119C	RPI1	0.136561	3.68713	0.136707	3.69108	0.136634	3.68911	Transcription factor, allelic differences between S288C and Sigma1278b; mediates fermentation stress tolerance by modulating cell wall integrity; overexpression suppresses heat shock sensitivity of wild-type RAS2 overexpression and also suppresses cell lysis defect of mpk1 mutation; allele from S288c can confer fMAPK pathway independent transcription of FLO11; S288C and Sigma1278b alleles differ …
YBR013C	YBR013C	0.138538	3.74052	0.132344	3.5733	0.135441	3.65691	Putative protein of unknown function; haploid deletion mutant exhibits synthetic phenotype with alpha-synuclein; SWAT-GFP fusion protein localizes to the endoplasmic reticulum while mCherry fusion protein localizes to both the endoplasmic reticulum and vacuole
YLR053C	YLR053C	0.147759	3.98948	0.122064	3.29572	0.134911	3.6426	Putative protein of unknown function
YNL015W	PBI2	0.170185	4.595	0.0988539	2.66905	0.13452	3.63203	Cytosolic inhibitor of vacuolar proteinase B (PRB1); required for efficient vacuole inheritance; with thioredoxin forms protein complex LMA1, which assists in priming SNARE molecules and promotes vacuole fusion; protein abundance increases in response to DNA replication stress
YNR072W	HXT17	0.118058	3.18756	0.150741	4.07	0.134399	3.62878	Putative transmembrane polyol transporter; supports growth on and uptake of mannitol and sorbitol with moderate affinity when overexpressed in a strain deleted for hexose family members; minor hexose transport activity when overexpressed in a similar strain; induced by raffinose and galactose at pH 7.7 versus pH 4.7, repressed by high levels of glucose; HXT17 has a paralog, HXT13, that arose from…
YDR178W	SDH4	0.14054	3.79458	0.127098	3.43165	0.133819	3.61311	Membrane anchor subunit of succinate dehydrogenase (SDH); involved in coupling the oxidation of succinate to the transfer of electrons to ubiquinone as part of the TCA cycle and the mitochondrial respiratory chain; has similarity to human SDH subunit D (SDHD), which is implicated in paraganglioma
YPR010C-A	YPR010C-A	0.148564	4.01123	0.11872	3.20544	0.133642	3.60834	Putative protein of unknown function; SWAT-GFP, seamless-GFP and mCherry fusion proteins localize to the cytosol; conserved among Saccharomyces sensu stricto species
YGR153W	YGR153W	0.12825	3.46274	0.138653	3.74362	0.133451	3.60318	Putative protein of unknown function
YEL008W	YEL008W	0.130699	3.52887	0.133277	3.59848	0.131988	3.56367	Putative protein of unknown function; conserved among S. cerevisiae strains; YEL008W is not an essential gene; predicted to be involved in metabolism
YLR453C	RIF2	0.172776	4.66494	0.0904632	2.44251	0.131619	3.55373	Protein that binds to the Rap1p C-terminus; acts synergistically with Rif1p to help control telomere length and establish telomeric silencing; deletion results in telomere elongation; RIF2 has a paralog, ORC4, that arose from the whole genome duplication
YIL111W	COX5B	0.130388	3.52047	0.128664	3.47393	0.129526	3.4972	Subunit Vb of cytochrome c oxidase; cytochrome c oxidase is the terminal member of the mitochondrial inner membrane electron transport chain; Cox5Bp is predominantly expressed during anaerobic growth while its isoform Va (Cox5Ap) is expressed during aerobic growth; COX5B has a paralog, COX5A, that arose from the whole genome duplication
YDR446W	ECM11	0.117	3.159	0.141751	3.82729	0.129376	3.49314	Meiosis-specific protein; component of the Synaptonemal Complex (SC) along with Gmc2p; required for efficient crossover formation and for the efficient loading of the SC transverse filament protein, Zip1p; is SUMOlytaed in a Gmc2p manner, and SUMOylation is required for its function in meiosis; GFP fusion protein is present in discrete clusters in the nucleus throughout mitosis; may be involved i…
YER078W-A	YER078W-A	0.147462	3.98146	0.110714	2.98928	0.129088	3.48537	Putative protein of unknown function; identified by fungal homology and RT-PCR
YGR225W	AMA1	0.146752	3.96231	0.110708	2.98913	0.12873	3.47572	Activator of meiotic anaphase promoting complex (APC/C); Cdc20p family member; required for initiation of spore wall assembly; required for Clb1p degradation during meiosis; prevents premature assembly of the meiosis I spindle, required for DSB induced prophase I arrest
YMR271C	URA10	0.138539	3.74055	0.118664	3.20393	0.128601	3.47224	Minor orotate phosphoribosyltransferase (OPRTase) isozyme; catalyzes the fifth enzymatic step in the de novo biosynthesis of pyrimidines, converting orotate into orotidine-5'-phosphate; URA10 has a paralog, URA5, that arose from the whole genome duplication
YKR039W	GAP1	0.137891	3.72306	0.117589	3.17489	0.12774	3.44898	General amino acid permease; Gap1p senses the presence of amino acid substrates to regulate localization to the plasma membrane when needed; essential for invasive growth
YDR043C	NRG1	0.121354	3.27655	0.133291	3.59885	0.127322	3.4377	Transcriptional repressor; recruits the Cyc8p-Tup1p complex to promoters; mediates glucose repression and negatively regulates a variety of processes including filamentous growth and alkaline pH response; activated in stochastic pulses of nuclear localization in response to low glucose
YOL077W-A	ATP19	0.133697	3.60983	0.119783	3.23415	0.12674	3.42199	Subunit k of the mitochondrial F1F0 ATP synthase; F1F0 ATP synthase is a large, evolutionarily conserved enzyme complex required for ATP synthesis; associated only with the dimeric form of ATP synthase
YIR039C	YPS6	0.116864	3.15532	0.136587	3.68784	0.126725	3.42158	Putative GPI-anchored aspartic protease; member of the yapsin family of proteases involved in cell wall growth and maintenance
YOL159C-A	YOL159C-A	0.122355	3.30358	0.130823	3.53222	0.126589	3.4179	Protein of unknown function; overexpression affects endocytic protein trafficking; identified by sequence comparison with hemiascomycetous yeast species
YLR151C	PCD1	0.139832	3.77547	0.111884	3.02086	0.125858	3.39816	8-oxo-dGTP diphosphatase; prevents spontaneous mutagenesis via sanitization of oxidized purine nucleoside triphosphates; can also act as peroxisomal pyrophosphatase with specificity for coenzyme A and CoA derivatives, may function to remove potentially toxic oxidized CoA disulfide from peroxisomes to maintain the capacity for beta-oxidation of fatty acids; nudix hydrolase family member; similar E…
YHR035W	NEL1	0.137041	3.70011	0.114581	3.09367	0.125811	3.39689	Activator of Sar1p GTPase activity; paralog of Sec23 but does not associate with the COPII components; not an essential gene
YER037W	PHM8	0.190025	5.13066	0.0615266	1.66122	0.125776	3.39594	Lysophosphatidic acid (LPA) phosphatase, nucleotidase; principle and physiological nucleotidase working on GMP, UMP and CMP; involved in LPA hydrolysis in response to phosphate starvation and ribose salvage pathway; phosphatase activity is soluble and Mg2+ dependent; expression is induced by low phosphate levels and by inactivation of Pho85p; repressed by Gcn4p under normal conditions; PHM8 has a…
YFR011C	MIC19	0.146998	3.96896	0.102412	2.76511	0.124705	3.36703	Component of the MICOS complex; MICOS (formerly MINOS or MitOS) is a mitochondrial inner membrane complex that extends into the intermembrane space and has a role in the maintenance of crista junctions, inner membrane architecture, and formation of contact sites to the outer membrane; Mic19p is peripheral to the inner membrane and may connect Mic60p with the Mic10p-Mic12p-Mic27p subcomplex; both …
YDR381C-A	YDR381C-A	0.13615	3.67605	0.112141	3.02781	0.124145	3.35193	Protein of unknown function; localized to the mitochondrial outer membrane
YHL022C	SPO11	0.158893	4.29012	0.0890434	2.40417	0.123968	3.34715	Meiosis-specific protein that initiates meiotic recombination; initiates meiotic recombination by catalyzing the formation of double-strand breaks in DNA via a transesterification reaction; required for homologous chromosome pairing and synaptonemal complex formation
YER106W	MAM1	0.12239	3.30454	0.125516	3.38893	0.123953	3.34673	Monopolin; meiosis-specific kinetochore-associated protein involved in monopolar attachment of sister kinetochores to the meiotic spindle; subunit of monopolin, a complex that prevents biorientation of sister kinetochores to ensure homolog biorientation during meiosis I; regulates the conformation, enzyme kinetics and substrate specificity of the Dsn1p kinase, Hrr1p; expressed only during the fir…
YMR306W	FKS3	0.155935	4.21026	0.0919625	2.48299	0.123949	3.34662	Protein involved in spore wall assembly; has similarity to 1,3-beta-D-glucan synthase catalytic subunits Fks1p and Gsc2p; the authentic, non-tagged protein is detected in highly purified mitochondria in high-throughput studies
YPL189C-A	COA2	0.142123	3.83732	0.104952	2.83371	0.123538	3.33552	Cytochrome oxidase assembly factor; null mutation results in respiratory deficiency with specific loss of cytochrome oxidase activity; functions downstream of assembly factors Mss51p and Coa1p and interacts with assembly factor Shy1p
YFR017C	IGD1	0.116205	3.13755	0.130147	3.51397	0.123176	3.32576	Cytoplasmic protein that inhibits Gdb1p glycogen debranching activity; required for normal intracellular accumulation of glycogen; phosphorylated in vivo; expression increases during wine fermentation; protein abundance increases in response to DNA replication stress; IGD1 has a paralog, YOL024W, that arose from the whole genome duplication
YER158C	YER158C	0.130273	3.51738	0.115526	3.1192	0.1229	3.31829	Protein of unknown function; potentially phosphorylated by Cdc28p; YER158C has a paralog, AFR1, that arose from the whole genome duplication
YOL053W	AIM39	0.121126	3.2704	0.122618	3.31069	0.121872	3.29054	Protein of unknown function; null mutant displays elevated frequency of mitochondrial genome loss
YMR020W	FMS1	0.124484	3.36106	0.117364	3.16882	0.120924	3.26494	Polyamine oxidase; converts spermine to spermidine, which is required for the essential hypusination modification of translation factor eIF-5A; also involved in pantothenic acid biosynthesis
YIL073C	SPO22	0.103596	2.79709	0.138145	3.72991	0.12087	3.2635	Meiosis-specific protein essential for chromosome synapsis; involved in completion of nuclear divisions during meiosis; induced early in meiosis
YLR142W	PUT1	0.119612	3.22951	0.118398	3.19676	0.119005	3.21314	Proline oxidase; nuclear-encoded mitochondrial protein involved in utilization of proline as sole nitrogen source; PUT1 transcription is induced by Put3p in the presence of proline and the absence of a preferred nitrogen source
YMR256C	COX7	0.135041	3.6461	0.101718	2.74639	0.11838	3.19625	Subunit VII of cytochrome c oxidase (Complex IV); Complex IV is the terminal member of the mitochondrial inner membrane electron transport chain
YBR066C	NRG2	0.126599	3.41817	0.109602	2.95925	0.1181	3.18871	Transcriptional repressor; mediates glucose repression and negatively regulates filamentous growth; activated in stochastic pulses of nuclear localization in response to low glucose
YER150W	SPI1	0.104551	2.82288	0.131227	3.54314	0.117889	3.18301	GPI-anchored cell wall protein involved in weak acid resistance; basal expression requires Msn2p/Msn4p; expression is induced under conditions of stress and during the diauxic shift; SPI1 has a paralog, SED1, that arose from the whole genome duplication
YHR001W-A	QCR10	0.128801	3.47763	0.106777	2.88297	0.117789	3.1803	Subunit of the ubiqunol-cytochrome c oxidoreductase complex; this complex comprises part of the mitochondrial respiratory chain; members include Cobp, Rip1p, Cyt1p, Cor1p, Qcr2p, Qcr6p, Qcr7p, Qcr8p, Qcr9p, and Qcr10p and comprises part of the mitochondrial respiratory chain
YLR255C	YLR255C	0.133655	3.60868	0.100401	2.71083	0.117028	3.15975	Dubious open reading frame; unlikely to encode a functional protein, based on available experimental and comparative sequence data
YLR010C	TEN1	0.122347	3.30337	0.111426	3.0085	0.116886	3.15593	Protein that regulates telomeric length; protects telomeric ends in a complex with Cdc13p and Stn1p; similar to human Ten1 which is critical for the telomeric function of the CST (Cdc13p-Stn1p-Ten1p) complex
YJL038C	LOH1	0.121605	3.28335	0.111973	3.02327	0.116789	3.15331	Protein involved in outer spore wall assembly; likely involved directly in dityrosine layer assembly; induced during sporulation; repressed during vegetative growth by Sum1p and Hst1p; sequence similar to adjacent ORF, IRC18/YJL037W, and the irc18 loh1 double mutant exhibits reduced dityrosine fluorescence relative to the single mutants; SWAT-GFP and mCherry fusion proteins localize to the cytoso…
YPL257W	YPL257W	0.128438	3.46784	0.104846	2.83083	0.116642	3.14933	Putative protein of unknown function; homozygous diploid deletion strain exhibits low budding index; physically interacts with Hsp82p; YPL257W is not an essential gene
YBR069C	TAT1	0.10828	2.92355	0.123901	3.34534	0.11609	3.13444	Amino acid transporter for valine, leucine, isoleucine, and tyrosine; low-affinity tryptophan and histidine transporter; overexpression confers FK506 and FTY720 resistance; protein abundance increases in response to DNA replication stress
YER053C-A	YER053C-A	0.087637	2.3662	0.1445	3.9015	0.116069	3.13385	Protein of unknown function; green fluorescent protein (GFP)-fusion protein localizes to the endoplasmic reticulum; protein abundance increases in response to DNA replication stress
YBR230W-A	YBR230W-A	0.119192	3.21818	0.112553	3.03893	0.115872	3.12856	Putative protein of unknown function; YBR230W-A has a paralog, COQ8, that arose from the whole genome duplication
YLR307W	CDA1	0.136321	3.68068	0.0945917	2.55398	0.115457	3.11733	Chitin deacetylase; together with Cda2p involved in the biosynthesis ascospore wall component, chitosan; required for proper rigidity of the ascospore wall
YIL099W	SGA1	0.111638	3.01423	0.118877	3.20968	0.115258	3.11195	Intracellular sporulation-specific glucoamylase; involved in glycogen degradation; induced during starvation of a/a diploids late in sporulation, but dispensable for sporulation
YER066W	RRT13	0.109489	2.9562	0.120598	3.25614	0.115043	3.10617	Putative protein of unknown function; non-essential gene identified in a screen for mutants with decreased levels of rDNA transcription
YML129C	COX14	0.121416	3.27822	0.108625	2.93287	0.11502	3.10554	Mitochondrial cytochrome c oxidase (complex IV) assembly factor; also involved in translational regulation of Cox1p and prevention of Cox1p aggregation before assembly; associates with complex IV assembly intermediates and complex III/complex IV supercomplexes; located in the mitochondrial membrane
YDL027C	MRX9	0.114653	3.09562	0.115246	3.11165	0.114949	3.10364	Protein that associates with mitochondrial ribosome; the authentic, non-tagged protein is detected in highly purified mitochondria in high-throughput studies; YDL027C is not an essential gene
YFR012W-A	YFR012W-A	0.0997421	2.69304	0.130009	3.51024	0.114876	3.10164	Putative protein of unknown function; identified by homology
YGR161C	RTS3	0.140233	3.78628	0.0894314	2.41465	0.114832	3.10046	Putative component of the protein phosphatase type 2A complex
YJR005C-A	LSO1	0.164759	4.4485	0.0647269	1.74763	0.114743	3.09806	Protein with a potential role in response to iron deprivation; transcription increases during iron deprivation and during treatment with 2-(6-benzyl-2-pyridyl)quinazoline (BPQ) and copper; regulated by Aft1p and, to a lesser extent, by Aft2p; originally identified as a syntenic homolog of an Ashbya gossypii gene; localizes to nucleus and cytoplasm, and nuclear localization is enhanced under iron-…
YDL227C	HO	0.113061	3.05264	0.116046	3.13325	0.114554	3.09295	Site-specific endonuclease; required for gene conversion at the MAT locus (homothallic switching) through the generation of a ds DNA break; expression restricted to mother cells in late G1 as controlled by Swi4p-Swi6p, Swi5p, and Ash1p
YMR232W	FUS2	0.127631	3.44603	0.0992831	2.68065	0.113457	3.06334	Cell fusion regulator; cytoplasmic protein localized to shmoo tip; required for alignment of parental nuclei before nuclear fusion during mating; contains a Dbl-homology domain; binds specifically with activated Cdc42p
YBL059C-A	CMC2	0.121387	3.27744	0.105167	2.8395	0.113277	3.05847	Protein involved in respiratory chain complex assembly or maintenance; protein of the mitochondrial intermembrane space; contains twin Cx9C motifs that can form coiled coil-helix-coiled-coil helix fold
YGR006W	PRP18	0.146188	3.94708	0.0792259	2.1391	0.112707	3.04309	Splicing factor and component of snRNP U5; factor involved in the positioning of the 3' splice site during the second catalytic step of splicing; interacts with Slu7p
YHL005C	YHL005C	0.136842	3.69473	0.0882187	2.3819	0.11253	3.03832	Putative protein of unknown function; conserved among S. cerevisiae strains; YHL005C is not an essential gene
YKL163W	PIR3	0.100152	2.7041	0.124316	3.35652	0.112234	3.03031	O-glycosylated covalently-bound cell wall protein; required for cell wall stability; expression is cell cycle regulated, peaking in M/G1 and also subject to regulation by the cell integrity pathway; coding sequence contains length polymorphisms in different strains; PIR3 has a paralog, HSP150, that arose from the whole genome duplication
YAL055W	PEX22	0.11623	3.13822	0.107732	2.90876	0.111981	3.02349	Putative peroxisomal membrane protein; required for import of peroxisomal proteins; functionally complements a Pichia pastoris pex22 mutation
YLL009C	COX17	0.135803	3.66669	0.0872665	2.35619	0.111535	3.01144	Copper metallochaperone that transfers copper to Sco1p and Cox11p; eventual delivery to cytochrome c oxidase; contains twin cysteine-x9-cysteine motifs; interacts with the MICOS complex, and interaction is promoted by copper ions; human homolog COX17 partially complements yeast null mutant
YOR365C	YOR365C	0.127153	3.43313	0.095511	2.5788	0.111332	3.00596	Putative protein of unknown function; not an essential protein; YOR365C has a paralog, FLC2, that arose from the whole genome duplication
YGL166W	CUP2	0.0944903	2.55124	0.127653	3.44663	0.111072	2.99893	Copper-binding transcription factor; activates transcription of the metallothionein genes CUP1-1 and CUP1-2 in response to elevated copper concentrations; required for regulation of copper genes in response to DNA-damaging reagents; CUP2 has a paralog, HAA1, that arose from the whole genome duplication
YDR315C	IPK1	0.115519	3.11901	0.106616	2.87863	0.111067	2.99882	Inositol 1,3,4,5,6-pentakisphosphate 2-kinase; nuclear protein required for synthesis of 1,2,3,4,5,6-hexakisphosphate (phytate), which is integral to cell function; has 2 motifs conserved in other fungi; ipk1 gle1 double mutant is inviable; human IPPK can complement ipk1 null mutant
YCR105W	ADH7	0.101979	2.75342	0.119715	3.23231	0.110847	2.99286	NADPH-dependent medium chain alcohol dehydrogenase; has broad substrate specificity; member of the cinnamyl family of alcohol dehydrogenases; may be involved in fusel alcohol synthesis or in aldehyde tolerance
YMR272W-B	YMR272W-B	0.105022	2.83559	0.116406	3.14295	0.110714	2.98927	Protein of unknown function; identified by gene-trapping, microarray-based expression analysis, and genome-wide homology searching; SWAT-GFP fusion protein localizes to the endoplasmic reticulum and vacuole, while mCherry fusion localizes to just the vacuole
YPL192C	PRM3	0.120147	3.24396	0.0997694	2.69377	0.109958	2.96887	Protein required for nuclear envelope fusion during karyogamy; pheromone-regulated; peripheral protein of the nuclear membrane; interacts with Kar5p at the spindle pole body
YOR306C	MCH5	0.103167	2.7855	0.116597	3.14812	0.109882	2.96681	Plasma membrane riboflavin transporter; facilitates the uptake of vitamin B2; required for FAD-dependent processes; sequence similarity to mammalian monocarboxylate permeases, however mutants are not deficient in monocarboxylate transport
YDL181W	INH1	0.127075	3.43103	0.0918892	2.48101	0.109482	2.95602	Protein that inhibits ATP hydrolysis by the F1F0-ATP synthase; inhibitory function is enhanced by stabilizing proteins Stf1p and Stf2p; has a calmodulin-binding motif and binds calmodulin in vitro; INH1 has a paralog, STF1, that arose from the whole genome duplication
YDR031W	MIX14	0.124427	3.35954	0.0943204	2.54665	0.109374	2.95309	Mitochondrial intermembrane space protein of unknown function; required for normal oxygen consumption; contains twin cysteine-x9-cysteine motifs; protein abundance increases in response to DNA replication stress
YDR185C	UPS3	0.109698	2.96184	0.108748	2.93619	0.109223	2.94901	Mitochondrial protein of unknown function; similar to Ups1p and Ups2p which are involved in regulation of mitochondrial cardiolipin and phosphatidylethanolamine levels; null is viable but interacts synthetically with ups1 and ups2 mutations; UPS3 has a paralog, UPS2, that arose from the whole genome duplication
YBR182C	SMP1	0.106636	2.87917	0.110805	2.99174	0.108721	2.93545	MADS-box transcription factor involved in osmotic stress response; SMP1 has a paralog, RLM1, that arose from the whole genome duplication
YFR053C	HXK1	0.119391	3.22355	0.0970655	2.62077	0.108228	2.92216	Hexokinase isoenzyme 1; a cytosolic protein that catalyzes phosphorylation of glucose during glucose metabolism; expression is highest during growth on non-glucose carbon sources; glucose-induced repression involves hexokinase Hxk2p; HXK1 has a paralog, HXK2, that arose from the whole genome duplication
YMR040W	YET2	0.126587	3.41784	0.089599	2.41917	0.108093	2.91851	Protein of unknown function that may interact with ribosomes; based on co-purification experiments; homolog of human BAP31 protein; YET2 has a paralog, YET1, that arose from the whole genome duplication
YHL024W	RIM4	0.115284	3.11267	0.100406	2.71097	0.107845	2.91182	Putative RNA-binding protein; required for the expression of early and middle sporulation genes
YDR319C	YFT2	0.0941847	2.54299	0.121387	3.27744	0.107786	2.91021	Protein required for normal ER membrane biosynthesis; member of the highly conserved FIT family of proteins involved in triglyceride droplet biosynthesis and homologous to human FIT2; interacts with Sst2p and Hsp82p in high-throughput two-hybrid screens
YGR161W-C	YGR161W-C	0.119347	3.22236	0.0958292	2.58739	0.107588	2.90487	Putative protein of unknown function; identified by sequence comparison with hemiascomycetous yeast species
YGR102C	GTF1	0.120986	3.26662	0.0933565	2.52063	0.107171	2.89362	Subunit of the trimeric GatFAB AmidoTransferase(AdT) complex; involved in the formation of Q-tRNAQ; transposon insertion mutant is salt sensitive and null mutant has growth defects; non-tagged protein is detected in purified mitochondria
YAL005C	SSA1	0.0833881	2.25148	0.129704	3.502	0.106546	2.87674	ATPase involved in protein folding and NLS-directed nuclear transport; member of HSP70 family; required for ubiquitin-dependent degradation of short-lived proteins; forms chaperone complex with Ydj1p; localized to nucleus, cytoplasm, cell wall; 98% identical to paralog Ssa2p with different functional specificity in propagation of yeast [URE3] prions, vacuolar-mediated degradations of gluconeogene…
YMR244C-A	COA6	0.127797	3.45051	0.0850605	2.29663	0.106429	2.87357	Protein involved in cytochrome c oxidase (Complex IV) assembly; involved in delivery of copper to Complex IV; also required for efficient formation of respiratory supercomplexes comprised of Complexes III and IV; localizes to the mitochondrial intermembrane space; ortholog implicated in cardiac defects in zebrafish and human; transcription is induced in response to the DNA-damaging agent MMS; pro…
YCR097W	HMRA1	0.125941	3.4004	0.086493	2.33531	0.106217	2.86786	Silenced copy of a1 at HMR; homeobox corepressor that interacts with Alpha2p to repress haploid-specific gene transcription in diploid cells
YOR367W	SCP1	0.103133	2.7846	0.107934	2.91421	0.105534	2.84941	Component of yeast cortical actin cytoskeleton; binds and cross links actin filaments; originally identified by its homology to calponin (contains a calponin-like repeat) but the Scp1p domain structure is more similar to transgelin
YER053C	PIC2	0.104524	2.82214	0.105516	2.84892	0.10502	2.83553	Mitochondrial copper and phosphate carrier; imports copper and inorganic phosphate into mitochondria; functionally redundant with Mir1p but less abundant than Mir1p under normal conditions; expression is induced at high temperature
YLR327C	TMA10	0.115265	3.11215	0.0944668	2.5506	0.104866	2.83138	Protein of unknown function that associates with ribosomes; protein abundance increases in response to DNA replication stress; TMA10 has a paralog, STF2, that arose from the whole genome duplication
YMR090W	YMR090W	0.110599	2.98617	0.0990124	2.67333	0.104806	2.82975	Putative protein of unknown function; similar to DTDP-glucose 4,6-dehydratases; GFP-fusion protein localizes to the cytoplasm; up-regulated in response to the fungicide mancozeb; not essential for viability
YML087C	AIM33	0.117799	3.18057	0.091491	2.47026	0.104645	2.82542	Protein of unknown function, highly conserved across species; homolog of human CYB5R4; null mutant displays reduced frequency of mitochondrial genome loss; AIM33 has a paralog, PGA3, that arose from the whole genome duplication
YMR182W-A	YMR182W-A	0.0918913	2.48107	0.116991	3.15876	0.104441	2.81991	Putative protein of unknown function
YIL024C	YIL024C	0.099909	2.69754	0.108167	2.9205	0.104038	2.80902	Putative protein of unknown function; non-essential gene; expression directly regulated by the metabolic and meiotic transcriptional regulator Ume6p
YOR120W	GCY1	0.111104	2.99982	0.0967129	2.61125	0.103909	2.80553	Glycerol dehydrogenase; involved in an alternative pathway for glycerol catabolism used under microaerobic conditions; also has mRNA binding activity; member of the aldo-keto reductase (AKR) family; human homolog AKR1B1 can complement yeast null mutant; protein abundance increases in response to DNA replication stress; GCY1 has a paralog, YPR1, that arose from the whole genome duplication
YKR101W	SIR1	0.119892	3.23707	0.0878277	2.37135	0.10386	2.80421	Protein involved in silencing at mating-type loci HML and HMR; recruitment to silent chromatin requires interactions with Orc1p and with Sir4p, through a common Sir1p domain; binds to centromeric chromatin
YCR018C	SRD1	0.0728302	1.96642	0.133954	3.61675	0.103392	2.79158	Protein involved in the processing of pre-rRNA to mature rRNA; contains a C2/C2 zinc finger motif; srd1 mutation suppresses defects caused by the rrp1-1 mutation
YGR213C	RTA1	0.0892024	2.40847	0.117496	3.1724	0.103349	2.79043	Protein involved in 7-aminocholesterol resistance; has seven potential membrane-spanning regions; expression is induced under both low-heme and low-oxygen conditions; member of the fungal lipid-translocating exporter (LTE) family of protein; RTA1 has a paralog, YLR046C, that arose from the whole genome duplication
YOR235W	IRC13	0.078136	2.10967	0.127859	3.45219	0.102997	2.78093	Dubious open reading frame; unlikely to encode a functional protein, based on available experimental and comparative sequence data; null mutant displays increased levels of spontaneous Rad52 foci
YBR056W-A	YBR056W-A	0.139097	3.75563	0.0663272	1.79083	0.102712	2.77323	Protein of unknown function; mRNA identified as translated by ribosome profiling data; partially overlaps dubious ORF YBR056C-B; YBR056W-A has a paralog, YDR034W-B, that arose from the whole genome duplication
YLR227C	ADY4	0.111208	3.00262	0.0941008	2.54072	0.102654	2.77167	Structural component of the meiotic outer plaque; outer plaque is a membrane-organizing center that assembles on the cytoplasmic face of the spindle pole body during meiosis II and triggers the formation of the prospore membrane
YPL026C	SKS1	0.123888	3.34497	0.0811354	2.19066	0.102512	2.76781	Putative serine/threonine protein kinase; involved in the adaptation to low concentrations of glucose independent of the SNF3 regulated pathway; SKS1 has a paralog, VHS1, that arose from the whole genome duplication
YDL159W	STE7	0.100896	2.72418	0.103969	2.80717	0.102432	2.76568	Signal transducing MAP kinase kinase; involved in pheromone response where it phosphorylates Fus3p; involved in the pseudohyphal/invasive growth pathway where it phosphorylates of Kss1p; phosphorylated by Ste11p; degraded by ubiquitin pathway
YJL214W	HXT8	0.14333	3.8699	0.0608493	1.64293	0.10209	2.75642	Protein of unknown function with similarity to hexose transporters; expression is induced by low levels of glucose and repressed by high levels of glucose
YML081C-A	ATP18	0.112599	3.04018	0.0913254	2.46579	0.101962	2.75299	Subunit of the mitochondrial F1F0 ATP synthase; F1F0 ATP synthase is a large, evolutionarily conserved enzyme complex required for ATP synthesis; termed subunit I or subunit j; does not correspond to known ATP synthase subunits in other organisms
YPL171C	OYE3	0.0930051	2.51114	0.110361	2.97975	0.101683	2.74544	Conserved NADPH oxidoreductase containing flavin mononucleotide (FMN); homologous to Oye2p with different ligand binding and catalytic properties; has potential roles in oxidative stress response and programmed cell death
YJL116C	NCA3	0.111347	3.00636	0.0919425	2.48245	0.101645	2.7444	Protein involved in mitochondrion organization; functions with Nca2p to regulate mitochondrial expression of subunits 6 (Atp6p) and 8 (Atp8p) of the Fo-F1 ATP synthase; SWAT-GFP, seamless-GFP and mCherry fusion proteins localize to the vacuole; member of the SUN family; expression induced in cells treated with the mycotoxin patulin; NCA3 has a paralog, UTH1, that arose from the whole genome dupli…
YJL102W	MEF2	0.107575	2.90451	0.0956175	2.58167	0.101596	2.74309	Mitochondrial elongation factor involved in translational elongation
YDR073W	SNF11	0.10215	2.75805	0.100724	2.71954	0.101437	2.73879	Subunit of the SWI/SNF chromatin remodeling complex; involved in transcriptional regulation; interacts with a highly conserved 40-residue sequence of Snf2p; relocates to the cytosol under hypoxic conditions
YGR032W	GSC2	0.113461	3.06345	0.0892506	2.40977	0.101356	2.73661	Catalytic subunit of 1,3-beta-glucan synthase; involved in formation of the inner layer of the spore wall; activity positively regulated by Rho1p and negatively by Smk1p; GSC2 has a paralog, FKS1, that arose from the whole genome duplication
YOR192C	THI72	0.100203	2.70547	0.102132	2.75756	0.101167	2.73152	Transporter of thiamine or related compound; contributes to uptake of 5-aminoimidazole-4-carboxamide-1-beta-D-ribofuranoside (acadesine); shares sequence similarity with Thi7p
YOL108C	INO4	0.122733	3.3138	0.0794154	2.14422	0.101074	2.72901	Transcription factor involved in phospholipid synthesis; required for derepression of inositol-choline-regulated genes involved in phospholipid synthesis; forms a complex, with Ino2p, that binds the inositol-choline-responsive element through a basic helix-loop-helix domain
YBR085C-A	YBR085C-A	0.133534	3.60543	0.0683214	1.84468	0.100928	2.72505	Protein of unknown function; green fluorescent protein (GFP)-fusion protein localizes to the cytoplasm and to the nucleus; protein abundance increases in response to DNA replication stress
YFL003C	MSH4	0.104159	2.8123	0.0970921	2.62149	0.100626	2.7169	Protein involved in meiotic recombination; required for normal levels of crossing over, colocalizes with Zip2p to discrete foci on meiotic chromosomes, has homology to bacterial MutS protein
YLR168C	UPS2	0.110001	2.97003	0.0902503	2.43676	0.100126	2.70339	Mitochondrial intermembrane space protein; involved in phospholipid metabolism; forms complex with Mdm35p that transfers phosphatidylserine from outer membrane to inner membrane for phosphatidylethanolamine synthesis; null mutant has defects in mitochondrial morphology; similar to Ups1p, Ups3p and to human PRELI; UPS2 has a paralog, UPS3, that arose from the whole genome duplication
YGL121C	GPG1	0.122139	3.29775	0.077272	2.08634	0.0997054	2.69205	Proposed gamma subunit of the heterotrimeric G protein; interacts with the receptor Gpr1p; involved in regulation of pseudohyphal growth; requires Gpb1p or Gpb2p to interact with Gpa2p; overproduction causes prion curing
YDR042C	YDR042C	0.0944754	2.55084	0.104912	2.83262	0.0996936	2.69173	Putative protein of unknown function; expression is increased in ssu72-ts69 mutant
YER067W	RGI1	0.139136	3.75666	0.0601081	1.62292	0.0996219	2.68979	Protein of unknown function; involved in energy metabolism under respiratory conditions; protein abundance is increased upon intracellular iron depletion or in response to DNA replication stress; RGI1 has a paralog, RGI2, that arose from the whole genome duplication
YKL221W	MCH2	0.0931211	2.51427	0.105947	2.86056	0.0995339	2.68742	Protein with similarity to mammalian monocarboxylate permeases; monocarboxylate permeases are involved in transport of monocarboxylic acids across the plasma membrane but mutant is not deficient in monocarboxylate transport
YHR160C	PEX18	0.0915273	2.47124	0.10732	2.89765	0.0994237	2.68444	Peroxin; required for targeting of peroxisomal matrix proteins containing PTS2; interacts with Pex7p; partially redundant with Pex21p; primarily responsible for peroxisomal import during growth on oleate, and expression is induced during oleate growth
YOR303W	CPA1	0.100026	2.70069	0.098619	2.66271	0.0993223	2.6817	Small subunit of carbamoyl phosphate synthetase; carbamoyl phosphate synthetase catalyzes a step in the synthesis of citrulline, an arginine precursor; translationally regulated by an attenuator peptide encoded by YOR302W within the CPA1 mRNA 5'-leader
YLL042C	ATG10	0.0832939	2.24894	0.114943	3.10345	0.0991183	2.67619	Conserved E2-like conjugating enzyme; mediates formation of the Atg12p-Atg5p conjugate, which is a critical step in autophagy
YOR052C	TMC1	0.126159	3.4063	0.0717721	1.93785	0.0989656	2.67207	AN1-type zinc finger protein, effector of proteotoxic stress response; stress-inducible transcriptional target of Rpn4p; induced by nitrogen limitation, weak acid, misfolded proteins; short-lived protein, degraded by proteasome; may protect cells from trivalent metalloid induced proteotoxicity; contains PACE promoter element; ortholog of human AIRAP, which stimulates proteasome activity in respon…
YOL154W	ZPS1	0.117563	3.1742	0.0800669	2.16181	0.0988148	2.668	Putative GPI-anchored protein; transcription is induced under low-zinc conditions, as mediated by the Zap1p transcription factor, and at alkaline pH
YHR184W	SSP1	0.129873	3.50658	0.0667111	1.8012	0.0982922	2.65389	Protein involved in the control of meiotic nuclear division; involved in the coordination of meiosis with spore formation; subunit of the leading edge protein (LEP) complex (Ssp1-Ady3-Don1-Irc10) that forms a ring-like structure at the leading edge of the prospore membrane during meiosis II; required for assembly of the leading edge coat and both prospore membrane shaping and organization; transc…
YGL262W	YGL262W	0.108115	2.9191	0.087856	2.37211	0.0979854	2.6456	Putative protein of unknown function; null mutant displays elevated sensitivity to expression of a mutant huntingtin fragment or of alpha-synuclein; YGL262W is not an essential gene
YDL186W	YDL186W	0.0747229	2.01752	0.121053	3.26843	0.097888	2.64298	Putative protein of unknown function; YDL186W is not an essential gene
YOR152C	ATG40	0.0916517	2.4746	0.104017	2.80847	0.0978345	2.64153	Autophagy receptor with a role in endoplasmic reticulum degradation; involved specifically in autophagy of cortical and cytoplasmic ER in response to nitrogen starvation or rapamycin treatment; localizes to the cortical and cytoplasmic ER; similar to human FAM134B, which is also involved in ER autophagy and is associated with sensory neuropathy
YMR286W	MRPL33	0.106898	2.88625	0.0886597	2.39381	0.0977789	2.64003	Mitochondrial ribosomal protein of the large subunit
YIR024C	INA22	0.110068	2.97183	0.0849616	2.29396	0.0975146	2.6329	F1F0 ATP synthase peripheral stalk assembly factor; subunit of the matrix-exposed inner mitochondrial membrane localized INA complex (Ina22p-Ina17p) involved in assembly of the F1F0 peripheral stalk; co-purifies with Aim43p, ATP synthase subunits, and cytochrome bc1 complex assembly factors; interacts with Arh1p, a mitochondrial oxidoreductase; deletion mutant has a respiratory growth defect
YBL021C	HAP3	0.0903236	2.43874	0.104695	2.82676	0.0975093	2.63275	Subunit of the Hap2p/3p/4p/5p CCAAT-binding complex; complex is heme-activated and glucose-repressed; complex is a transcriptional activator and global regulator of respiratory gene expression; contains sequences contributing to both complex assembly and DNA binding
YOR348C	PUT4	0.11085	2.99295	0.0839578	2.26686	0.0974039	2.62991	Proline permease; required for high-affinity transport of proline; also transports the toxic proline analog azetidine-2-carboxylate (AzC); PUT4 transcription is repressed in ammonia-grown cells
YMR195W	ICY1	0.110922	2.99488	0.0832934	2.24892	0.0971075	2.6219	Protein of unknown function; required for viability in rich media of cells lacking mitochondrial DNA; mutants have an invasive growth defect with elongated morphology; induced by amino acid starvation; ICY1 has a paralog, ICY2, that arose from the whole genome duplication
YGR030C	POP6	0.123879	3.34473	0.070325	1.89878	0.0971019	2.62175	Subunit of RNase MRP, nuclear RNase P and telomerase; forms a soluble heterodimer with Pop7p that binds P3 domain of RNase MRP and RNase P RNAs; RNase MRP cleaves pre-rRNA, nuclear RNase P cleaves tRNA precursors to generate mature 5' ends and facilitates turnover of nuclear RNAs, while telomerase replenishes telomeric DNA; relocalizes to the cytosol in response to hypoxia
YGR183C	QCR9	0.135802	3.66666	0.0583842	1.57637	0.0970932	2.62152	Subunit 9 of ubiquinol cytochrome-c reductase (Complex III); Complex III is a component of the mitochondrial inner membrane electron transport chain; required for electron transfer at the ubiquinol oxidase site of the complex
YMR253C	YMR253C	0.105046	2.83623	0.0891009	2.40573	0.0970733	2.62098	Putative protein of unknown function; green fluorescent protein (GFP)-fusion protein localizes to the cytoplasm in a punctate pattern; YMR253C is not an essential gene
YDR160W	SSY1	0.0941116	2.54101	0.0997596	2.69351	0.0969356	2.61726	Component of the SPS plasma membrane amino acid sensor system; senses external amino acid concentration and transmits intracellular signals that result in regulation of expression of amino acid permease genes; other members are Ssy1p, Ptr3p, and Ssy5p
YDR472W	TRS31	0.0816159	2.20363	0.112215	3.02979	0.0969152	2.61671	Core component of transport protein particle (TRAPP) complexes I-III; TRAPP complexes are related multimeric guanine nucleotide-exchange factor for the GTPase Ypt1p, regulating ER-Golgi traffic (TRAPPI), intra-Golgi traffic (TRAPPII), endosome-Golgi traffic (TRAPPII and III) and autophagy (TRAPPIII)
YML100W-A	YML100W-A	0.0851456	2.29893	0.107919	2.91381	0.0965322	2.60637	Putative protein of unknown function; identified by gene-trapping, microarray-based expression analysis, and genome-wide homology searching
YJL088W	ARG3	0.0775	2.0925	0.114498	3.09143	0.0959988	2.59197	Ornithine carbamoyltransferase; also known as carbamoylphosphate:L-ornithine carbamoyltransferase; catalyzes the biosynthesis of the arginine precursor citrulline
YMR158C-A	YMR158C-A	0.0872793	2.35654	0.104674	2.8262	0.0959766	2.59137	Putative protein of unknown function; may contain a lipid attachment site; YMR158C-A is not an essential gene
YKR004C	ECM9	0.107716	2.90832	0.0842059	2.27356	0.0959607	2.59094	Non-essential protein of unknown function
YBR284W	YBR284W	0.0816175	2.20367	0.110119	2.97323	0.0958685	2.58845	Putative metallo-dependent hydrolase superfamily protein; similar to AMP deaminases but lacks key catalytic residues and does not rescue purine nucleotide metabolic defect of quadruple aah1 ade8 amd1 his1 mutant; null mutant exhibits longer telomeres, altered Ty mobility, decreased resistance to rapamycin and wortmannin; induced in response to hydrostatic pressure; not an essential gene; YBR284W …
YPL168W	MRX4	0.0987064	2.66507	0.0924104	2.49508	0.0955584	2.58008	Protein that associates with mitochondrial ribosome; green fluorescent protein (GFP)-fusion protein localizes to the mitochondrion; expression may be cell cycle-regulated
YGR174W-A	YGR174W-A	0.0927441	2.50409	0.0983409	2.6552	0.0955425	2.57965	Putative protein of unknown function; predicted to have a role in cell budding based on computational "guilt by association" analysis
YMR225C	MRPL44	0.105843	2.85777	0.084982	2.29451	0.0954126	2.57614	Mitochondrial ribosomal protein of the large subunit; protein abundance increases in response to DNA replication stress
YER175W-A	YER175W-A	0.107259	2.89599	0.0834828	2.25403	0.0953709	2.57501	Putative protein of unknown function; identified by gene-trapping, microarray-based expression analysis, and genome-wide homology searching
YJL161W	FMP33	0.103837	2.80359	0.0867245	2.34156	0.0952806	2.57258	Putative protein of unknown function; the authentic, non-tagged protein is detected in highly purified mitochondria in high-throughput studies
YOR178C	GAC1	0.150172	4.05463	0.0402067	1.08558	0.0951891	2.57011	Regulatory subunit for Glc7p type-1 protein phosphatase (PP1); tethers Glc7p to Gsy2p glycogen synthase, binds Hsf1p heat shock transcription factor, required for induction of some HSF-regulated genes under heat shock; GAC1 has a paralog, PIG1, that arose from the whole genome duplication
YBR200W-A	YBR200W-A	0.118371	3.19602	0.0707425	1.91005	0.0945567	2.55303	Putative protein of unknown function; identified by fungal homology and RT-PCR
YCL035C	GRX1	0.0862157	2.32782	0.102133	2.7576	0.0941745	2.54271	Glutathione-dependent disulfide oxidoreductase; hydroperoxide and superoxide-radical responsive, heat-stable, with active site cysteine pair; protects cells from oxidative damage; GRX1 has a paralog, GRX2, that arose from the whole genome duplication; protein abundance increases in response to DNA replication stress
YER084W	YER084W	0.0541314	1.46155	0.134134	3.62162	0.0941327	2.54158	Protein of unknown function; expressed at both mRNA and protein levels
YGL237C	HAP2	0.0682238	1.84204	0.11996	3.23893	0.094092	2.54049	Subunit of the Hap2p/3p/4p/5p CCAAT-binding complex; complex is heme-activated and glucose-repressed; complex is a transcriptional activator and global regulator of respiratory gene expression; contains sequences sufficient for both complex assembly and DNA binding; respiratory defect of the null mutant is functionally complemented by human NFYA
YPL152W	RRD2	0.0844781	2.28091	0.102963	2.78001	0.0937207	2.53046	Peptidyl-prolyl cis/trans-isomerase; also activates the phosphotyrosyl phosphatase activity of protein phosphatase 2A (PP2A); regulates G1 phase progression, the osmoresponse, microtubule dynamics; subunit of the Tap42p-Pph21p-Rrd2p complex; protein abundance increases in response to DNA replication stress
YHR153C	SPO16	0.113459	3.0634	0.0738958	1.99519	0.0936775	2.52929	Meiosis-specific protein involved in synaptonemal complex assembly; implicated in regulation of crossover formation; required for sporulation
YDR317W	HIM1	0.103568	2.79633	0.0836441	2.25839	0.093606	2.52736	Protein of unknown function involved in DNA repair
YPL071C	YPL071C	0.0948581	2.56117	0.0921675	2.48852	0.0935128	2.52485	Putative protein of unknown function; green fluorescent protein (GFP)-fusion protein localizes to both the cytoplasm and the nucleus
YNL081C	SWS2	0.10455	2.82286	0.0823203	2.22265	0.0934353	2.52275	Putative mitochondrial ribosomal protein of the small subunit; has similarity to E. coli S13 ribosomal protein; participates in controlling sporulation efficiency; localizes to vacuole in response to H2O2
YBL100W-C	YBL100W-C	0.123019	3.32152	0.0633388	1.71015	0.0931791	2.51583	Putative protein of unknown function; identified by gene-trapping, microarray-based expression analysis, and genome-wide homology searching
YHR198C	AIM18	0.0731583	1.97527	0.112953	3.04972	0.0930554	2.5125	Protein of unknown function; the authentic, non-tagged protein is detected in highly purified mitochondria in high-throughput studies; null mutant displays elevated frequency of mitochondrial genome loss
YMR323W	ERR3	0.0844381	2.27983	0.101508	2.74073	0.0929732	2.51028	Enolase, a phosphopyruvate hydratase; catalyzes the conversion of 2-phosphoglycerate to phosphoenolpyruvate; complements the growth defect of an ENO1 ENO2 double mutant in glucose
YBR282W	MRPL27	0.10862	2.93275	0.0772573	2.08595	0.0929389	2.50935	Mitochondrial ribosomal protein of the large subunit; homolog of human Bcl-2 interacting protein BMRP
YGL010W	MPO1	0.0813412	2.19621	0.104228	2.81415	0.0927845	2.50518	Protein involved in metabolism of phytosphingosine; not an essential gene
YMR188C	MRPS17	0.100291	2.70786	0.0846548	2.28568	0.092473	2.49677	Mitochondrial ribosomal protein of the small subunit
YPR127W	YPR127W	0.077707	2.09809	0.106911	2.88661	0.0923092	2.49235	Putative pyridoxine 4-dehydrogenase; differentially expressed during alcoholic fermentation; expression activated by transcription factor YRM1/YOR172W; green fluorescent protein (GFP)-fusion protein localizes to both the cytoplasm and the nucleus
YGR204C-A	YGR204C-A	0.100196	2.70529	0.0840587	2.26958	0.0921273	2.48744	Putative protein of unknown function; identified by gene-trapping, microarray-based expression analysis, and genome-wide homology searching
YLL039C	UBI4	0.093549	2.52582	0.0906639	2.44793	0.0921064	2.48687	Ubiquitin; becomes conjugated to proteins, marking them for selective degradation via the ubiquitin-26S proteasome system; essential for the cellular stress response; encoded as a polyubiquitin precursor comprised of 5 head-to-tail repeats; protein abundance increases in response to DNA replication stress
YML021C	UNG1	0.106493	2.87531	0.0772627	2.08609	0.0918778	2.4807	Uracil-DNA glycosylase; required for repair of uracil in DNA formed by spontaneous cytosine deamination; efficiently excises uracil from single-stranded DNA in vivo; not required for strand-specific mismatch repair; cell-cycle regulated, expressed in late G1; localizes to mitochondria and nucleus
YGL007C-A	YGL007C-A	0.105296	2.84299	0.0773498	2.08844	0.0913228	2.46572	Putative protein of unknown function; identified by gene-trapping, microarray-based expression analysis, and genome-wide homology searching; deletion exhibits slow-growth phenotype; computationally predicted to have a role in cell budding
YKL037W	AIM26	0.0745947	2.01406	0.107429	2.90058	0.0910118	2.45732	Protein of unknown function; null mutant is viable and displays elevated frequency of mitochondrial genome loss; null mutation confers sensitivity to tunicamycin and DTT
YLR254C	NDL1	0.100928	2.72507	0.0810569	2.18854	0.0909927	2.4568	Homolog of nuclear distribution factor NudE; NUDEL; interacts with Pac1p and regulates dynein targeting to microtubule plus ends
YBR290W	BSD2	0.112328	3.03285	0.0695804	1.87867	0.0909541	2.45576	Heavy metal ion homeostasis protein; facilitates trafficking of Smf1p and Smf2p metal transporters to vacuole where they are degraded; acts as an adaptor protein with Rsp5p in the regulated endocytosis of Smf1p and is itself ubiquitylated by Rsp5p; controls metal ion transport, prevents metal hyperaccumulation, functions in copper detoxification
YGL098W	USE1	0.0773793	2.08924	0.104415	2.81921	0.0908973	2.45423	Essential SNARE protein localized to the ER; involved in retrograde traffic from the Golgi to the ER and Sey1p-independent homotypic ER fusion; required for efficient nuclear fusion during mating; forms a complex with the SNAREs Sec22p, Sec20p and Ufe1p
YKL072W	STB6	0.100926	2.72499	0.0807993	2.18158	0.0908624	2.45329	Protein that binds Sin3p in a two-hybrid assay; STB6 has a paralog, STB2, that arose from the whole genome duplication
YHR116W	COX23	0.0834734	2.25378	0.0978633	2.64231	0.0906684	2.44805	Protein that functions in mitochondrial copper homeostasis; mitochondrial intermembrane space protein; essential for functional cytochrome oxidase expression; homologous to Cox17p; contains twin cysteine-x9-cysteine motifs
YGR035C	YGR035C	0.0986347	2.66314	0.0826541	2.23166	0.0906444	2.4474	Putative protein of unknown function, potential Cdc28p substrate; transcription is activated by paralogous transcription factors Yrm1p and Yrr1p along with genes involved in multidrug resistance; YGR035C has a paralog, YLR346C, that arose from the whole genome duplication
YBR040W	FIG1	0.122076	3.29604	0.0591022	1.59576	0.0905889	2.4459	Integral membrane protein required for efficient mating; may participate in or regulate the low affinity Ca2+ influx system, which affects intracellular signaling and cell-cell fusion during mating
YBL078C	ATG8	0.0893032	2.41119	0.0915803	2.47267	0.0904418	2.44193	Component of autophagosomes and Cvt vesicles; regulator of Atg1p, targets it to autophagosomes; binds the Atg1p-Atg13p complex, triggering its vacuolar degradation; unique ubiquitin-like protein whose conjugation target is lipid phosphatidylethanolamine (PE); Atg8p-PE is anchored to membranes, is involved in phagophore expansion, and may mediate membrane fusion during autophagosome formation; dec…
YBL086C	YBL086C	0.0962642	2.59913	0.0841187	2.2712	0.0901915	2.43517	Protein of unknown function; green fluorescent protein (GFP)-fusion protein localizes to the cell periphery
YOL052C-A	DDR2	0.0557117	1.50422	0.124514	3.36187	0.0901128	2.43304	Multi-stress response protein; expression is activated by a variety of xenobiotic agents and environmental or physiological stresses; DDR2 has a paralog, HOR7, that arose from the whole genome duplication
YFL062W	COS4	0.071665	1.93495	0.108321	2.92466	0.0899929	2.42981	Endosomal protein involved in turnover of plasma membrane proteins; member of the DUP380 subfamily of conserved, often subtelomeric COS genes; required for the multivesicular vesicle body sorting pathway that internalizes plasma membrane proteins for degradation; Cos proteins provide ubiquitin in trans for nonubiquitinated cargo proteins
YMR158W	MRPS8	0.097559	2.63409	0.082426	2.2255	0.0899925	2.4298	Mitochondrial ribosomal protein of the small subunit
YBL048W	RRT1	0.0815694	2.20237	0.0979938	2.64583	0.0897816	2.4241	Protein of unknown function; identified in a screen for mutants with increased levels of rDNA transcription; dubious open reading frame unlikely to encode a protein, based on experimental and comparative sequence data
YNL130C-A	DGR1	0.0963981	2.60275	0.0831478	2.24499	0.089773	2.42387	Protein of unknown function; dgr1 null mutant is resistant to 2-deoxy-D-glucose
YFL010W-A	AUA1	0.108649	2.93351	0.0708285	1.91237	0.0897386	2.42294	Protein required for the negative regulation by ammonia of Gap1p; Gap1p is a general amino acid permease
YMR030W	RSF1	0.0769144	2.07669	0.102364	2.76383	0.0896393	2.42026	Protein required for respiratory growth; localized to both the nucleus and mitochondrion; may interact with transcription factors to mediate the transition to respiratory growth and activate transcription of nuclear and mitochondrial genes
YLR408C	BLS1	0.10873	2.93571	0.0704711	1.90272	0.0896005	2.41921	Subunit of the BLOC-1 complex involved in endosomal maturation; green fluorescent protein (GFP)-fusion protein localizes to the endosome; YLR408C is not an essential gene
YGR157W	CHO2	0.0895971	2.41912	0.0893988	2.41377	0.0894979	2.41644	Phosphatidylethanolamine methyltransferase (PEMT); catalyzes the first step in the conversion of phosphatidylethanolamine to phosphatidylcholine during the methylation pathway of phosphatidylcholine biosynthesis
YJR073C	OPI3	0.0818768	2.21067	0.0969816	2.6185	0.0894292	2.41459	Methylene-fatty-acyl-phospholipid synthase; catalyzes the last two steps in phosphatidylcholine biosynthesis; also known as phospholipid methyltransferase
YPL271W	ATP15	0.0964827	2.60503	0.082271	2.22132	0.0893768	2.41317	Epsilon subunit of the F1 sector of mitochondrial F1F0 ATP synthase; which is a large, evolutionarily conserved enzyme complex required for ATP synthesis; F1 translationally regulates ATP6 and ATP8 expression to achieve a balanced output of ATP synthase genes encoded in nucleus and mitochondria; phosphorylated
YEL012W	UBC8	0.121476	3.27986	0.0572011	1.54443	0.0893388	2.41215	Ubiquitin-conjugating enzyme that regulates gluconeogenesis; negatively regulates gluconeogenesis by mediating the glucose-induced ubiquitination of fructose-1,6-bisphosphatase (FBPase); cytoplasmic enzyme that catalyzes the ubiquitination of histones in vitro
YDL021W	GPM2	0.101215	2.7328	0.0772525	2.08582	0.0892336	2.40931	Homolog of Gpm1p phosphoglycerate mutase; converts 3-phosphoglycerate to 2-phosphoglycerate in glycolysis; may be non-functional; GPM2 has a paralog, GPM3, that arose from the whole genome duplication
YBR201W	DER1	0.0920764	2.48606	0.0863538	2.33155	0.0892151	2.40881	ER membrane protein that promotes export of misfolded polypeptides; required for ER-associated protein degradation of misfolded or unassembled proteins; initiates export of aberrant polypeptides from ER lumen by threading them into ER membrane and routing them to Hrd1p for ubiquitination; function normally requires N-terminal acetylation by NatB; N- and C- termini protrude into cytoplasm; similar…
YHR021W-A	ECM12	0.096104	2.59481	0.082282	2.22161	0.089193	2.40821	Putative protein of unknown function; may contribute to cell wall biosynthesis, mutants display zymolyase hypersensitivity
YGR008C	STF2	0.0856931	2.31371	0.0922727	2.49136	0.0889829	2.40254	Protein involved in resistance to desiccation stress; Stf2p exhibits antioxidant properties, and its overexpression prevents ROS accumulation and apoptosis; binds to F0 sector of mitochondrial F1F0 ATPase in vitro and may modulate the inhibitory action of Inh1p and Stf1p; protein abundance increases in response to DNA replication stress; STF2 has a paralog, TMA10, that arose from the whole genome…
YDL130W-A	STF1	0.0866201	2.33874	0.0913198	2.46564	0.0889699	2.40219	Protein involved in regulation of the mitochondrial F1F0-ATP synthase; Stf1p and Stf2p act as stabilizing factors that enhance inhibitory action of the Inh1p protein; protein abundance increases in response to DNA replication stress; STF1 has a paralog, INH1, that arose from the whole genome duplication
YER050C	RSM18	0.101442	2.73893	0.0762258	2.0581	0.0888339	2.39851	Mitochondrial ribosomal protein of the small subunit; has similarity to E. coli S18 ribosomal protein
YBR186W	PCH2	0.0910827	2.45923	0.0865318	2.33636	0.0888073	2.3978	Hexameric ring ATPase that remodels chromosome axis protein Hop1p; nucleolar component of the pachytene checkpoint, which prevents chromosome segregation when recombination and chromosome synapsis are defective; also represses meiotic interhomolog recombination in rDNA; required for meiotic double-stranded break formation
YKR015C	YKR015C	0.0956658	2.58298	0.0817889	2.2083	0.0887274	2.39564	Putative protein of unknown function
YHR005C	GPA1	0.114742	3.09803	0.0624629	1.6865	0.0886023	2.39226	Subunit of the G protein involved in pheromone response; GTP-binding alpha subunit of the heterotrimeric G protein; negatively regulates the mating pathway by sequestering G(beta)gamma and by triggering an adaptive response; activates Vps34p at the endosome; protein abundance increases in response to DNA replication stress
YIL054W	YIL054W	0.0803149	2.1685	0.0967422	2.61204	0.0885286	2.39027	Protein of unknown function; expressed at both mRNA and protein levels
YER188W	YER188W	0.08538	2.30526	0.0916232	2.47383	0.0885016	2.38954	Dubious open reading frame; unlikely to encode a functional protein, based on available experimental and comparative sequence data; large-scale analyses show mRNA expression increases under anaerobic conditions and two-hybrid interactions with Sst2p
YOR298W	MUM3	0.0953373	2.57411	0.0816526	2.20462	0.088495	2.38936	Protein of unknown function involved in outer spore wall organization; has similarity to the tafazzins superfamily of acyltransferases
YJR079W	YJR079W	0.0857848	2.31619	0.0908908	2.45405	0.0883378	2.38512	Putative protein of unknown function; mutation results in impaired mitochondrial respiration
YNL128W	TEP1	0.0960492	2.59333	0.0799463	2.15855	0.0879977	2.37594	PTEN homolog with no demonstrated inositol lipid phosphatase activity; plays a role in normal sporulation; homolog of human tumor suppressor gene PTEN/MMAC1/TEP1 and fission yeast ptn1
YOL160W	YOL160W	0.10739	2.89953	0.0679701	1.83519	0.0876801	2.36736	Dubious open reading frame; unlikely to encode a functional protein, based on available experimental and comparative sequence data
YPL039W	YPL039W	0.106878	2.88571	0.0678983	1.83325	0.0873882	2.35948	Putative protein of unknown function; YPL039W is not an essential gene
YPR193C	HPA2	0.0996053	2.68934	0.0746825	2.01643	0.0871439	2.35289	Tetrameric histone acetyltransferase; has similarity to Gcn5p, Hat1p, Elp3p, and Hpa3p; acetylates histones H3 and H4 in vitro and exhibits autoacetylation activity; also acetylates polyamines
YGL248W	PDE1	0.098555	2.66098	0.0755272	2.03923	0.0870411	2.35011	Low-affinity cyclic AMP phosphodiesterase; controls glucose and intracellular acidification-induced cAMP signaling, target of the cAMP-protein kinase A (PKA) pathway; glucose induces transcription and inhibits translation
YBL091C-A	SCS22	0.090827	2.45233	0.0832337	2.24731	0.0870304	2.34982	Protein involved in regulation of phospholipid metabolism; one of 6 proteins (Ist2p, Scs2p, Scs22p, Tcb1p, Tcb2p, Tcb3p) that connect the ER and plasma membrane (PM); regulates PM PI4P levels by controlling access of the Sac1p phosphatase to its substrate, PI4P; human VAP homolog; similar to D. melanogaster inturned protein; SWAT-GFP and mCherry fusion proteins localize to the cytosol; SCS22 has …
YDR345C	HXT3	0.0940978	2.54064	0.0798653	2.15636	0.0869815	2.3485	Low affinity glucose transporter of the major facilitator superfamily; expression is induced in low or high glucose conditions; HXT3 has a paralog, HXT5, that arose from the whole genome duplication
YPL038W	MET31	0.095295	2.57297	0.0783326	2.11498	0.0868138	2.34397	Zinc-finger DNA-binding transcription factor; targets strong transcriptional activator Met4p to promoters of sulfur metabolic genes; involved in transcriptional regulation of the methionine biosynthetic genes; feedforward loop controlling expression of MET32 and the lack of such a loop for MET31 may account for the differential actions of Met31p and Met32p; MET31 has a paralog, MET32, that arose …
YCR041W	YCR041W	0.0881501	2.38005	0.0853854	2.3054	0.0867677	2.34273	Protein of unknown function; overexpression suppresses the high-frequency loss of mini-chromosomes, probably by increasing the rate of proper chromosome segregation; translated gene product of YCR041W, but not its transcript, is responsible for suppression; suppression ability of YCR041W is completely dependent on silencing protein Sir4p
YCL027W	FUS1	0.0776834	2.09745	0.0957709	2.58582	0.0867272	2.34163	Membrane protein localized to the shmoo tip; required for cell fusion; expression regulated by mating pheromone; proposed to coordinate signaling, fusion, and polarization events required for fusion; potential Cdc28p substrate
YBR001C	NTH2	0.0991261	2.67641	0.0742505	2.00476	0.0866883	2.34059	Putative neutral trehalase, required for thermotolerance; may mediate resistance to other cellular stresses; NTH2 has a paralog, NTH1, that arose from the whole genome duplication
YIL098C	FMC1	0.0952131	2.57075	0.0780391	2.10706	0.0866261	2.3389	Mitochondrial matrix protein; required for assembly or stability at high temperature of the F1 sector of mitochondrial F1F0 ATP synthase; null mutant temperature sensitive growth on glycerol is suppressed by multicopy expression of Odc1p
YBR045C	GIP1	0.0951908	2.57015	0.0778546	2.10207	0.0865227	2.33611	Meiosis-specific regulatory subunit of the Glc7p protein phosphatase; regulates spore wall formation and septin organization, required for expression of some late meiotic genes and for normal localization of Glc7p
YJR052W	RAD7	0.0868322	2.34447	0.0852516	2.30179	0.0860419	2.32313	Nucleotide excision repair (NER) protein; binds damaged DNA during NER; binds DNA in an ATP-dependent manner (with Rad16p) during NER; required for repair of non-transcribed chromatin; subunit of Nucleotide Excision Repair Factor 4 (NEF4) and the Elongin-Cullin-Socs (ECS) ligase complex
YFL055W	AGP3	0.0864042	2.33291	0.0856666	2.313	0.0860354	2.32296	Low-affinity amino acid permease; may act to supply the cell with amino acids as nitrogen source in nitrogen-poor conditions; transcription is induced under conditions of sulfur limitation; plays a role in regulating Ty1 transposition
YMR023C	MSS1	0.106892	2.88609	0.0650461	1.75624	0.0859692	2.32117	Mitochondrial protein; forms a heterodimer complex with Mto1p that performs the 5-carboxymethylaminomethyl modification of the wobble uridine base in mitochondrial tRNAs; similar to human GTPBP3
YFR036W	CDC26	0.073999	1.99797	0.0975142	2.63288	0.0857566	2.31543	Subunit of the Anaphase-Promoting Complex/Cyclosome (APC/C); which is a ubiquitin-protein ligase required for degradation of anaphase inhibitors, including mitotic cyclins, during the metaphase/anaphase transition; relocalizes to the cytosol in response to hypoxia
YDR079W	PET100	0.0972434	2.62557	0.0741452	2.00192	0.0856943	2.31375	Chaperone that facilitates the assembly of cytochrome c oxidase; integral to the mitochondrial inner membrane; interacts with a subcomplex of subunits VII, VIIa, and VIII (Cox7p, Cox9p, and Cox8p) but not with the holoenzyme
YBR033W	EDS1	0.119925	3.23798	0.0513209	1.38566	0.085623	2.31182	Putative zinc cluster protein, predicted to be a transcription factor; not an essential gene; EDS1 has a paralog, RGT1, that arose from the whole genome duplication
YHR140W	YHR140W	0.0713593	1.9267	0.0988117	2.66792	0.0850855	2.29731	Putative integral membrane protein of unknown function
YGL226W	MTC3	0.085634	2.31212	0.0845151	2.28191	0.0850746	2.29701	Protein of unknown function; green fluorescent protein (GFP)-fusion protein localizes to the mitochondrion; mtc3 is synthetically sick with cdc13-1
YKR093W	PTR2	0.080198	2.16535	0.0897579	2.42346	0.084978	2.29441	Integral membrane peptide transporter; mediates transport of di- and tri-peptides; conserved protein that contains 12 transmembrane domains; PTR2 expression is regulated by the N-end rule pathway via repression by Cup9p
YDR103W	STE5	0.102961	2.77995	0.0668477	1.80489	0.0849044	2.29242	Pheromone-responsive MAPK scaffold protein; couples activation of the G-protein-coupled pheromone receptor to MAPK activation; intramolecular interaction of PH and VWA domains blocks activation of assembled signaling cascade components (Ste11p, Ste7p and Fus3p) under basal conditions; Gbeta-gamma (Ste4p-Ste18p)-dependent docking at the plasma membrane and binding of PI(4,5)P2 by the PH domain rel…
YNL279W	PRM1	0.0806379	2.17722	0.0886543	2.39367	0.0846461	2.28545	Pheromone-regulated multispanning membrane protein; involved in membrane fusion during mating; predicted to have 5 transmembrane segments and a coiled coil domain; localizes to the shmoo tip; regulated by Ste12p
YJL205C	NCE101	0.0846629	2.2859	0.0845263	2.28221	0.0845946	2.28405	Protein of unknown function; involved in secretion of proteins that lack classical secretory signal sequences; SWAT-GFP and mCherry fusion proteins localize to the cytosol
YMR201C	RAD14	0.0949296	2.5631	0.0731679	1.97553	0.0840487	2.26932	Protein that recognizes and binds damaged DNA during NER; subunit of Nucleotide Excision Repair Factor 1 (NEF1); contains zinc finger motif; homolog of human XPA protein; NER stands for nucleotide excision repair
YDR030C	RAD28	0.0908	2.4516	0.0772129	2.08475	0.0840064	2.26817	Protein involved in DNA repair; related to the human CSA protein that is involved in transcription-coupled repair nucleotide excision repair
YJL164C	TPK1	0.058473	1.57877	0.109236	2.94937	0.0838546	2.26407	cAMP-dependent protein kinase catalytic subunit; promotes vegetative growth in response to nutrients via the Ras-cAMP signaling pathway; inhibited by regulatory subunit Bcy1p in the absence of cAMP; phosphorylates and inhibits Whi3p to promote G1/S phase passage; partially redundant with Tpk2p and Tpk3p; phosphorylates pre-Tom40p, which impairs its import into mitochondria under non-respiratory c…
YDR009W	GAL3	0.0992304	2.67922	0.0681883	1.84108	0.0837093	2.26015	Transcriptional regulator; involved in activation of the GAL genes in response to galactose; forms a complex with Gal80p to relieve Gal80p inhibition of Gal4p; binds galactose and ATP but does not have galactokinase activity; GAL3 has a paralog, GAL1, that arose from the whole genome duplication
YDR313C	PIB1	0.0896398	2.42028	0.0776338	2.09611	0.0836368	2.25819	RING-type ubiquitin ligase of the endosomal and vacuolar membranes; binds phosphatidylinositol(3)-phosphate; contains a FYVE finger domain
YPR061C	JID1	0.107007	2.88918	0.0602384	1.62644	0.0836226	2.25781	Probable Hsp40p co-chaperone; has a DnaJ-like domain and appears to be involved in ER-associated degradation of misfolded proteins containing a tightly folded cytoplasmic domain; inhibits replication of Brome mosaic virus in S. cerevisiae
YDL115C	IWR1	0.103619	2.79772	0.0635571	1.71604	0.0835882	2.25688	RNA polymerase II transport factor, conserved from yeast to humans; also has a role in transporting RNA polymerase III into the nucleus; interacts with most of the RNAP II subunits; nucleo-cytoplasmic shuttling protein; deletion causes hypersensitivity to K1 killer toxin; protein increases in abundance and relocalizes from nucleus to cytoplasm upon DNA replication stress
YKR058W	GLG1	0.0778067	2.10078	0.0890025	2.40307	0.0834046	2.25192	Glycogenin glucosyltransferase; self-glucosylating initiator of glycogen synthesis, also glucosylates n-dodecyl-beta-D-maltoside; SWAT-GFP and mCherry fusion proteins localize to the cell periphery and vacuole respectively; similar to mammalian glycogenin; GLG1 has a paralog, GLG2, that arose from the whole genome duplication
YCL074W	YCL074W	0.109693	2.96171	0.0568011	1.53363	0.0832471	2.24767	Pseudogene: encodes fragment of Ty Pol protein
YMR021C	MAC1	0.0897692	2.42377	0.076559	2.06709	0.0831641	2.24543	Copper-sensing transcription factor; involved in regulation of genes required for high affinity copper transport; required for regulation of yeast copper genes in response to DNA-damaging agents; undergoes changes in redox state in response to changing levels of copper or MMS
YPR160W	GPH1	0.0941888	2.5431	0.0720983	1.94666	0.0831436	2.24488	Glycogen phosphorylase required for the mobilization of glycogen; non-essential; regulated by cyclic AMP-mediated phosphorylation; phosphorylation by Cdc28p may coordinately regulate carbohydrate metabolism and the cell cycle; expression is regulated by stress-response elements and by the HOG MAP kinase pathway
YNL318C	HXT14	0.0850678	2.29683	0.080508	2.17372	0.0827879	2.23527	Protein with similarity to hexose transporter family members; expression is induced in low glucose and repressed in high glucose; the authentic, non-tagged protein is detected in highly purified mitochondria in high-throughput studies
YBL029W	YBL029W	0.0907637	2.45062	0.0747299	2.01771	0.0827468	2.23416	Non-essential protein of unknown function
YML100W	TSL1	0.0978484	2.64191	0.0672669	1.81621	0.0825577	2.22906	Large subunit of trehalose 6-phosphate synthase/phosphatase complex; Tps1p-Tps2p complex converts uridine-5'-diphosphoglucose and glucose 6-phosphate to trehalose; contributes to survival to acute lethal heat stress; mutant has aneuploidy tolerance; protein abundance increases in response to DNA replication stress; TSL1 has a paralog, TPS3, that arose from the whole genome duplication
YKR049C	FMP46	0.0826442	2.23139	0.0822051	2.21954	0.0824247	2.22547	Putative redox protein containing a thioredoxin fold; the authentic, non-tagged protein is detected in highly purified mitochondria in high-throughput studies
YBL016W	FUS3	0.0717347	1.93684	0.0930775	2.51309	0.0824061	2.22496	Mitogen-activated serine/threonine protein kinase involved in mating; phosphoactivated by Ste7p; substrates include Ste12p, Far1p, Bni1p, Sst2p; inhibits invasive growth during mating by phosphorylating Tec1p, promoting its; inhibits recruitment of Ste5p, Cdc42p-mediated asymmetry and mating morphogenesis
YPR154W	PIN3	0.0800276	2.16075	0.0845344	2.28243	0.082281	2.22159	Negative regulator of actin nucleation-promoting factor activity; interacts with Las17p, a homolog of human Wiskott-Aldrich Syndrome protein (WASP), via an N-terminal SH3 domain, and along with LSB1 cooperatively inhibits the nucleation of actin filaments; short-lived protein whose levels increase in response to thermal stress; induces the formation of the [PIN+] and [RNQ+] prions when overproduc…
YCR082W	AHC2	0.0992017	2.67844	0.0651884	1.76009	0.082195	2.21927	Component of the ADA histone acetyltransferase complex; Ahc2p and Ahc1p are unique to the ADA complex and not shared with the related SAGA and SLIK complexes; may tether Ahc1p to the complex
YJL003W	COX16	0.104451	2.82018	0.0593536	1.60255	0.0819023	2.21136	Mitochondrial inner membrane protein; required for assembly of cytochrome c oxidase
YPL062W	YPL062W	0.10068	2.71836	0.0624361	1.68577	0.0815581	2.20207	Dubious open reading frame; unlikely to encode a functional protein, based on available experimental and comparative sequence data; YPL062W is not an essential gene; homozygous diploid mutant shows a decrease in glycogen accumulation
YOR319W	HSH49	0.0856518	2.3126	0.0772703	2.0863	0.0814611	2.19945	U2-snRNP associated splicing factor; similar to the mammalian splicing factor SAP49; proposed to function as a U2-snRNP assembly factor along with Hsh155p and binding partner Cus1p; contains two RNA recognition motifs (RRM)
YJR074W	MOG1	0.0910804	2.45917	0.0718184	1.9391	0.0814494	2.19913	Conserved nuclear protein that interacts with GTP-Gsp1p; stimulates nucleotide release from Gsp1p; involved in nuclear protein import; nucleotide release is inhibited by Yrb1p
YEL049W	PAU2	0.0771573	2.08325	0.0855102	2.30878	0.0813338	2.19601	Member of the seripauperin multigene family; encoded mainly in subtelomeric region; active during alcoholic fermentation; regulated by anaerobiosis; negatively regulated by oxygen; repressed by heme
YOR064C	YNG1	0.0873763	2.35916	0.0752764	2.03246	0.0813263	2.19581	Subunit of the NuA3 histone acetyltransferase complex; this complex acetylates histone H3; contains PHD finger domain that interacts with methylated histone H3; shares significant sequence identity with the human candidate tumor suppressor p33-ING1 in C-terminal region
YDR173C	ARG82	0.116513	3.14585	0.0461183	1.24519	0.0813157	2.19552	Inositol polyphosphate multikinase (IPMK); sequentially phosphorylates Ins(1,4,5)P3 to form Ins(1,3,4,5,6)P5; also has diphosphoinositol polyphosphate synthase activity; regulates arginine-, phosphate-, and nitrogen-responsive genes
YKR052C	MRS4	0.0593452	1.60232	0.102626	2.77091	0.0809856	2.18661	Iron transporter of the mitochondrial carrier family; mediates Fe2+ transport across the inner mitochondrial membrane; active under low-iron conditions; may transport other cations; protein abundance increases in response to DNA replication stress; MRS4 has a paralog, MRS3, that arose from the whole genome duplication
YNR071C	YNR071C	0.0975746	2.63451	0.0641962	1.7333	0.0808854	2.18391	Putative aldose 1-epimerase
YOR314W	YOR314W	0.0774812	2.09199	0.084177	2.27278	0.0808291	2.18239	Dubious open reading frame; unlikely to encode a functional protein, based on available experimental and comparative sequence data
YCR108C	YCR108C	0.0697054	1.88204	0.0917972	2.47852	0.0807513	2.18028	Putative protein of unknown function; identified by fungal homology and RT-PCR
YCL012C	YCL012C	0.0757976	2.04654	0.0856102	2.31147	0.0807039	2.17901	Protein of unknown function; SWAT-GFP and mCherry fusion proteins localize to the endoplasmic reticulum and vacuole respectively; orthologs are present in S. bayanus, S. paradoxus and Ashbya gossypii; YCL012C is not an essential gene
YER054C	GIP2	0.122751	3.31428	0.03858	1.04166	0.0806656	2.17797	Putative regulatory subunit of protein phosphatase Glc7p; involved in glycogen metabolism; contains a conserved motif (GVNK motif) that is also found in Gac1p, Pig1p, and Pig2p; GIP2 has a paralog, PIG2, that arose from the whole genome duplication
YDR179C	CSN9	0.103505	2.79464	0.0576564	1.55672	0.0805808	2.17568	Subunit of the Cop9 signalosome; Cop9 signalosome is required for deneddylation, or removal of the ubiquitin-like protein Rub1p from Cdc53p (cullin); involved in adaptation to pheromone signaling
YBL049W	MOH1	0.111053	2.99842	0.0499979	1.34994	0.0805252	2.17418	Protein of unknown function, essential for stationary phase survival; not required for growth on nonfermentable carbon sources; possibly linked with vacuolar transport
YKL044W	MMO1	0.0721146	1.9471	0.0887225	2.39551	0.0804186	2.1713	Protein of unknown function; SWAT-GFP, seamless-GFP and mCherry fusion proteins localize to the mitochondria; mRNA identified as translated by ribosome profiling data; MMO1 is a non-essential gene
YBR293W	VBA2	0.0802214	2.16598	0.0805977	2.17614	0.0804095	2.17106	Permease of basic amino acids in the vacuolar membrane
YKR061W	KTR2	0.0913532	2.46654	0.0694261	1.8745	0.0803896	2.17052	Mannosyltransferase involved in N-linked protein glycosylation; member of the KRE2/MNT1 mannosyltransferase family; KTR2 has a paralog, YUR1, that arose from the whole genome duplication
YDL098C	SNU23	0.0914123	2.46813	0.0688832	1.85985	0.0801478	2.16399	Component of the U4/U6.U5 snRNP complex; involved in mRNA splicing via spliceosome
YNR034W-A	EGO4	0.0635288	1.71528	0.0967522	2.61231	0.0801405	2.16379	Protein of unknown function; expression is regulated by Msn2p/Msn4p; YNR034W-A has a paralog, YCR075W-A, that arose from the whole genome duplication
YBR120C	CBP6	0.0955384	2.57954	0.0642313	1.73424	0.0798848	2.15689	Mitochondrial protein required for translation of the COB mRNA; forms a complex with Cbp3p that binds to mt ribosomes near the polypeptide tunnel exit and promotes efficient translation of the COB mRNA; Cbp3p-Cbp6p complex also interacts with newly synthesized cytochrome b (Cobp) and Cbp4p to promote assembly of Cobp into the cytochrome bc1 complex; Cbp3p-Cbp6p complex is sequestered if assembly …
YDR258C	HSP78	0.108668	2.93403	0.0510791	1.37914	0.0798735	2.15658	Oligomeric mitochondrial matrix chaperone; cooperates with Ssc1p in mitochondrial thermotolerance after heat shock; able to prevent the aggregation of misfolded proteins as well as resolubilize protein aggregates
YHL014C	YLF2	0.108734	2.93583	0.0508418	1.37273	0.0797881	2.15428	Protein of unknown function; has weak similarity to E. coli GTP-binding protein gtp1; the authentic, non-tagged protein is detected in highly purified mitochondria in high-throughput studies
YPL052W	OAZ1	0.076917	2.07676	0.0824112	2.2251	0.0796641	2.15093	Regulator of ornithine decarboxylase Spe1p; antizyme that binds to Spe1p to stimulate ubiquitin-independent degradation by the proteasome; binding of polyamines to nascent Oaz1p during translation stimulates +1 ribosomal frameshifting, allowing translation of full-length Oaz1p
YML054C	CYB2	0.105195	2.84027	0.05413	1.46151	0.0796626	2.15089	Cytochrome b2 (L-lactate cytochrome-c oxidoreductase); component of the mitochondrial intermembrane space, required for lactate utilization; expression is repressed by glucose and anaerobic conditions
YBL033C	RIB1	0.0746278	2.01495	0.0846351	2.28515	0.0796314	2.15005	GTP cyclohydrolase II; catalyzes the first step of the riboflavin biosynthesis pathway
YCL056C	PEX34	0.0920791	2.48614	0.0666819	1.80041	0.0793805	2.14327	Protein that regulates peroxisome populations; peroxisomal integral membrane protein; interacts with Pex11p, Pex25p, and Pex27p to control both constitutive peroxisome division and peroxisome morphology and abundance during peroxisome proliferation
YPR152C	URN1	0.110217	2.97587	0.0485369	1.3105	0.0793771	2.14318	Protein of unknown function containing WW and FF domains; overexpression causes accumulation of cells in G1 phase
YDR126W	SWF1	0.0771792	2.08384	0.0811712	2.19162	0.0791752	2.13773	Palmitoyltransferase that acts on transmembrane proteins; including the SNAREs Snc1p, Syn8p, Tlg1p and likely all SNAREs; contains an Asp-His-His-Cys-cysteine rich (DHHC-CRD) domain; may have a role in vacuole fusion
YOL015W	IRC10	0.0879827	2.37553	0.070186	1.89502	0.0790844	2.13528	Protein of unknown function; subunit of the leading edge protein (LEP) complex (Ssp1-Ady3-Don1-Irc10) that forms a ring-like structure at the leading edge of the prospore membrane during meiosis II; null mutant displays increased levels of spontaneous Rad52p foci
YDR529C	QCR7	0.0804888	2.1732	0.0774997	2.09249	0.0789942	2.13284	Subunit 7 of ubiquinol cytochrome-c reductase (Complex III); Complex III is a component of the mitochondrial inner membrane electron transport chain; oriented facing the mitochondrial matrix; N-terminus appears to play a role in complex assembly
YOR029W	YOR029W	0.0582003	1.57141	0.0994307	2.68463	0.0788155	2.12802	Putative protein of unknown function; conserved among S. cerevisiae strains; YOR029W is not an essential gene
YBR262C	MIC12	0.0976437	2.63638	0.0599281	1.61806	0.0787859	2.12722	Component of the MICOS complex; MICOS (formerly MINOS or MitOS) is a mitochondrial inner membrane complex that extends into the intermembrane space and has a role in the maintenance of crista junctions, inner membrane architecture, and formation of contact sites to the outer membrane; forms a subcomplex with Mic10p and Mic27p whose assembly and stability requires cardiolipin
YBR105C	VID24	0.0855735	2.31048	0.071373	1.92707	0.0784732	2.11878	GID Complex regulatory subunit; binds GID Complex in response to glucose through interactions with complex member Vid28p; regulates fructose-1,6-bisphosphatase (FBPase) targeting to the vacuole; promotes proteasome-dependent catabolite degradation of FBPase; peripheral membrane protein located at Vid (vacuole import and degradation) vesicles
YNL305C	BXI1	0.0779003	2.10331	0.0786836	2.12446	0.078292	2.11388	Protein involved in apoptosis; variously described as containing a BCL-2 homology (BH3) domain or as a member of the BAX inhibitor family; reported to promote apoptosis under some conditions and to inhibit it in others; localizes to ER and vacuole; may link the unfolded protein response to apoptosis via regulation of calcium-mediated signaling; translocates to mitochondria under apoptosis-inducin…
YBL029C-A	YBL029C-A	0.0711195	1.92023	0.0851472	2.29897	0.0781333	2.1096	Protein of unknown function; green fluorescent protein (GFP)-fusion protein localizes to the cell periphery; protein abundance increases in response to DNA replication stress; has potential orthologs in Saccharomyces species and in Yarrowia lipolytica
YNL029C	KTR5	0.0762815	2.0596	0.0799255	2.15799	0.0781035	2.1088	Putative mannosyltransferase involved in protein glycosylation; member of the KRE2/MNT1 mannosyltransferase family; KTR5 has a paralog, KTR7, that arose from the whole genome duplication
YKR100C	SKG1	0.0884772	2.38888	0.0676733	1.82718	0.0780753	2.10803	Transmembrane protein with a role in cell wall polymer composition; localizes on inner surface of plasma membrane at bud and in daughter cell; SKG1 has a paralog, AIM20, that arose from the whole genome duplication
YPL248C	GAL4	0.0698985	1.88726	0.0859795	2.32145	0.077939	2.10435	DNA-binding transcription factor required for activating GAL genes; responds to galactose; repressed by Gal80p and activated by Gal3p
YOR020W-A	YOR020W-A	0.0924887	2.49719	0.0630366	1.70199	0.0777627	2.09959	Putative protein of unknown function; conserved in A. gossypii; the authentic, non-tagged protein is detected in highly purified mitochondria in high-throughput studies
YDR516C	EMI2	0.0673826	1.81933	0.0880362	2.37698	0.0777094	2.09815	Non-essential protein of unknown function; required for transcriptional induction of the early meiotic-specific transcription factor IME1; required for sporulation; expression regulated by glucose-repression transcription factors Mig1/2p; EMI2 has a paralog, GLK1, that arose from the whole genome duplication; protein abundance increases in response to DNA replication stress
YGR075C	PRP38	0.0842348	2.27434	0.0710427	1.91815	0.0776388	2.09625	Unique component of the U4/U6.U5 tri-snRNP particle; tri-snRNP is required for conformational changes which result in the catalytic activation of the spliceosome; dispensable for spliceosome assembly
YGR066C	YGR066C	0.0634614	1.71346	0.0914949	2.47036	0.0774782	2.09191	Putative protein of unknown function
YNR022C	MRPL50	0.0915032	2.47059	0.0630337	1.70191	0.0772685	2.08625	Mitochondrial ribosomal protein of the large subunit; not essential for mitochondrial translation
YPL034W	YPL034W	0.0718191	1.93911	0.0826724	2.23215	0.0772457	2.08563	Putative protein of unknown function; YPL034W is not essential gene
YFL021W	GAT1	0.0876831	2.36744	0.066714	1.80128	0.0771985	2.08436	Transcriptional activator of nitrogen catabolite repression genes; contains a GATA-1-type zinc finger DNA-binding motif; activity and localization regulated by nitrogen limitation and Ure2p; different translational starts produce two major and two minor isoforms that are differentially regulated and localized
YKL167C	MRP49	0.0892079	2.40861	0.0650506	1.75637	0.0771293	2.08249	Mitochondrial ribosomal protein of the large subunit; not essential for mitochondrial translation
YKL137W	CMC1	0.0949156	2.56272	0.0593193	1.60162	0.0771174	2.08217	Copper-binding protein of the mitochondrial intermembrane space; evolutionarily conserved; may be involved in delivering copper from the matrix to the cytochrome c oxidase complex; contains a twin CX9C motif
YKL086W	SRX1	0.0425579	1.14906	0.111542	3.01163	0.0770498	2.08034	Sulfiredoxin; contributes to oxidative stress resistance by reducing cysteine-sulfinic acid groups in the peroxiredoxin Tsa1p, which is formed upon exposure to oxidants; conserved in higher eukaryotes; protein abundance increases in response to DNA replication stress
YLR218C	COA4	0.0869487	2.34762	0.0670023	1.80906	0.0769755	2.07834	Twin Cx(9)C protein involved in cytochrome c oxidase organization; organization includes assembly or stability; localizes to the mitochondrial intermembrane space via the Mia40p-Erv1p system; interacts genetically with CYC1 and with cytochrome c oxidase assembly factors
YPL038W-A	YPL038W-A	0.0867577	2.34246	0.067123	1.81232	0.0769403	2.07739	Putative protein of unknown function; identified by fungal homology and RT-PCR
YGL138C	YGL138C	0.0892484	2.40971	0.0643605	1.73773	0.0768044	2.07372	Putative protein of unknown function; has no significant sequence similarity to any known protein
YOL128C	YGK3	0.0862041	2.32751	0.067334	1.81802	0.076769	2.07276	Protein kinase related to mammalian GSK-3 glycogen synthase kinases; GSK-3 homologs (Mck1p, Rim11p, Mrk1p, Ygk3p) are involved in control of Msn2p-dependent transcription of stress responsive genes and in protein degradation; YGK3 has a paralog, MCK1, that arose from the whole genome duplication
YML009C	MRPL39	0.0944236	2.54944	0.0591064	1.59587	0.076765	2.07265	Mitochondrial ribosomal protein of the large subunit
YJR011C	YJR011C	0.0858548	2.31808	0.0676258	1.8259	0.0767403	2.07199	Putative protein of unknown function; GFP-fusion protein expression is induced in response to the DNA-damaging agent MMS
YFL059W	SNZ3	0.0814537	2.19925	0.0715528	1.93193	0.0765033	2.06559	Member of a stationary phase-induced gene family; expressed in the presence of galactose; transcription of SNZ3 is induced prior to diauxic shift, and also in the absence of thiamin in a Thi2p-dependent manner; forms a coregulated gene pair with SNO3
YFR003C	YPI1	0.075021	2.02557	0.0778122	2.10093	0.0764166	2.06325	Regulatory subunit of the type I protein phosphatase (PP1) Glc7p; Glc7p participates in the regulation of a variety of metabolic processes including mitosis and glycogen metabolism; in vitro evidence suggests Ypi1p is an inhibitor of Glc7p while in vivo evidence suggests it is an activator; overproduction causes decreased cellular content of glycogen; partial depletion causes lithium sensitivity,…
YJL103C	GSM1	0.0836058	2.25736	0.0688735	1.85959	0.0762397	2.05847	Putative zinc cluster protein of unknown function; proposed to be involved in the regulation of energy metabolism, based on patterns of expression and sequence analysis
YOR193W	PEX27	0.0759969	2.05192	0.0763374	2.06111	0.0761672	2.05651	Peripheral peroxisomal membrane protein; involved in controlling peroxisome size and number, interacts with Pex25p; PEX27 has a paralog, PEX25, that arose from the whole genome duplication
YOL119C	MCH4	0.0705187	1.90401	0.0816073	2.2034	0.076063	2.0537	Protein with similarity to mammalian monocarboxylate permeases; monocarboxylate permeases are involved in transport of monocarboxylic acids across the plasma membrane but mutant is not deficient in monocarboxylate transport
YFR033C	QCR6	0.0817183	2.20639	0.0703725	1.90006	0.0760454	2.05322	Subunit 6 of the ubiquinol cytochrome-c reductase complex; the complex, also known as the cytochrome bc(1) complex or Complex III, is a component of the mitochondrial inner membrane electron transport chain; highly acidic protein; required for maturation of cytochrome c1; may be loosely associated with the complex since it is easily released into the intermembrane space
YOR223W	DSC3	0.0609919	1.64678	0.0910673	2.45882	0.0760296	2.0528	Subunit of the DSC ubiquitin ligase complex; protein of unknown function that localizes to the ER and vacuole lumen; overexpression affects endocytic protein trafficking; ortholog of fission yeast dsc3
YKR091W	SRL3	0.044022	1.18859	0.107905	2.91344	0.0759636	2.05102	GTB motif (G1/S transcription factor binding) containing protein; binds SBF-regulated promoters in hydroxyurea-treated cells; when overexpressed, suppresses the lethality of a rad53 null mutation; potential Cdc28p substrate; SRL3 has a paralog, WHI5, that arose from the whole genome duplication
YER088C	DOT6	0.0769047	2.07643	0.0749912	2.02476	0.075948	2.0506	Protein involved in rRNA and ribosome biogenesis; activated in stochastic pulses of nuclear localization; binds polymerase A and C motif; subunit of the RPD3L histone deacetylase complex; has chromatin specific SANT domain; involved in telomeric gene silencing and filamentation; relative distribution to the nucleus increases upon DNA replication stress
YNL322C	KRE1	0.0758713	2.04852	0.0758137	2.04697	0.0758425	2.04775	Cell wall glycoprotein involved in beta-glucan assembly; serves as a K1 killer toxin membrane receptor
YDL007C-A	YDL007C-A	0.068092	1.83848	0.0835901	2.25693	0.075841	2.04771	Putative protein of unknown function
YGL117W	YGL117W	0.100348	2.70939	0.0508127	1.37194	0.0755802	2.04067	Putative protein of unknown function
YLR395C	COX8	0.0840267	2.26872	0.0668812	1.80579	0.075454	2.03726	Subunit VIII of cytochrome c oxidase (Complex IV); Complex IV is the terminal member of the mitochondrial inner membrane electron transport chain
YML011C	RAD33	0.0823473	2.22338	0.0684619	1.84847	0.0754046	2.03592	Protein involved in nucleotide excision repair; green fluorescent protein (GFP)-fusion protein localizes to the nucleus
YDR248C	YDR248C	0.0872913	2.35687	0.0634853	1.7141	0.0753883	2.03548	Putative gluconokinase; sequence similarity to bacterial and human gluconokinase; green fluorescent protein (GFP)-fusion protein localizes to the cytoplasm; upregulated by deletion of the RNAP-II associated factor, PAF1
YHR138C	YHR138C	0.0724714	1.95673	0.0778179	2.10108	0.0751447	2.02891	Protein of unknown function; similar to Pbi2p; double null mutant lacking Pbi2p and Yhr138cp exhibits highly fragmented vacuoles; protein abundance increases in response to DNA replication stress
YNL211C	MRX7	0.0720274	1.94474	0.0780443	2.1072	0.0750358	2.02597	Protein that associates with mitochondrial ribosome; green fluorescent protein (GFP)-fusion protein localizes to mitochondria; YNL211C is not an essential gene
YNL107W	YAF9	0.0911509	2.46107	0.0586816	1.5844	0.0749162	2.02274	Subunit of NuA4 histone H4 acetyltransferase and SWR1 complexes; may function to antagonize silencing near telomeres; interacts directly with Swc4p; has homology to human leukemogenic protein AF9; contains a YEATS domain
YNL223W	ATG4	0.07952	2.14704	0.0700675	1.89182	0.0747937	2.01943	Conserved cysteine protease required for autophagy; cleaves Atg8p to a form required for autophagosome and Cvt vesicle generation
YBL064C	PRX1	0.0726349	1.96114	0.0768585	2.07518	0.0747467	2.01816	Mitochondrial peroxiredoxin with thioredoxin peroxidase activity; has a role in reduction of hydroperoxides; reactivation requires Trr2p and glutathione; induced during respiratory growth and oxidative stress; phosphorylated; protein abundance increases in response to DNA replication stress
YGR044C	RME1	0.0766963	2.0708	0.0726127	1.96054	0.0746545	2.01567	Zinc finger protein involved in control of meiosis; prevents meiosis by repressing IME1 expression and promotes mitosis by activating CLN2 expression; directly repressed by a1-alpha2 regulator; mediates cell type control of sporulation; relocalizes from nucleus to cytoplasm upon DNA replication stress
YGR045C	YGR045C	0.0779679	2.10513	0.0713296	1.9259	0.0746488	2.01552	Putative protein of unknown function; conserved across S. cerevisiae strains
YLR177W	YLR177W	0.0709026	1.91437	0.0781724	2.11065	0.0745375	2.01251	Putative protein of unknown function; phosphorylated by Dbf2p-Mob1p in vitro; some strains contain microsatellite polymophisms at this locus; not an essential gene; YLR177W has a paralog, PSP1, that arose from the whole genome duplication
YNR064C	YNR064C	0.0858275	2.31734	0.063236	1.70737	0.0745318	2.01236	Epoxide hydrolase; member of the alpha/beta hydrolase fold family; may have a role in detoxification of epoxides
YDR540C	IRC4	0.0803388	2.16915	0.0676982	1.82785	0.0740185	1.9985	Protein of unknown function; null mutant displays increased levels of spontaneous Rad52p foci; green fluorescent protein (GFP)-fusion protein localizes to the cytoplasm and nucleus
YPL078C	ATP4	0.0908118	2.45192	0.0571449	1.54291	0.0739783	1.99741	Subunit b of the stator stalk of mitochondrial F1F0 ATP synthase; ATP synthase is a large, evolutionarily conserved enzyme complex required for ATP synthesis; contributes to the oligomerization of the complex, which in turn determines the shape of inner membrane cristae; phosphorylated
YPR042C	PUF2	0.0939382	2.53633	0.0539824	1.45752	0.0739603	1.99693	PUF family mRNA-binding protein; Pumilio homology domain confers RNA binding activity; preferentially binds mRNAs encoding membrane-associated proteins; binding site composed of two UAAU tetranucleotides, separated by a 3-nt linker; PUF2 has a paralog, JSN1, that arose from the whole genome duplication
YBR054W	YRO2	0.0748892	2.02201	0.0729633	1.97001	0.0739263	1.99601	Protein with a putative role in response to acid stress; null mutant is sensitive to acetic acid; transcription is regulated by Haa1p and induced in the presence of acetic acid; protein observed in plasma membrane foci in the presence of acetic acid; the authentic, non-tagged protein is detected in a phosphorylated state in highly purified mitochondria in high-throughput studies
YER142C	MAG1	0.0743424	2.00724	0.0730889	1.9734	0.0737157	1.99032	3-methyl-adenine DNA glycosylase; involved in protecting DNA against alkylating agents; initiates base excision repair by removing damaged bases to create abasic sites that are subsequently repaired; protein abundance increases in response to DNA replication stress
YGL230C	YGL230C	0.057418	1.55029	0.0899363	2.42828	0.0736772	1.98928	Putative protein of unknown function; non-essential gene
YGR110W	CLD1	0.0712872	1.92475	0.0759456	2.05053	0.0736164	1.98764	Mitochondrial cardiolipin-specific phospholipase; functions upstream of Taz1p to generate monolyso-cardiolipin; transcription increases upon genotoxic stress; involved in restricting Ty1 transposition; has homology to mammalian CGI-58
YDR363W-A	SEM1	0.0931054	2.51385	0.0541253	1.46138	0.0736153	1.98761	19S proteasome regulatory particle lid subcomplex component; role in Ub-dependent proteolysis and proteasome stability; involved in TREX-2 mediated mRNA export, and in the prevention of transcription-associated genome instability; ubiquitinated by Nedd4-like E3-ligase, Rsp5p; human ortholog DSS1, a BRCA1 binding protein implicated in cancer, complements the yeast null; drives trinucleotide repeat…
YGR215W	RSM27	0.0934106	2.52209	0.0534994	1.44448	0.073455	1.98329	Mitochondrial ribosomal protein of the small subunit
YNL077W	APJ1	0.0782597	2.11301	0.0685571	1.85104	0.0734084	1.98203	Chaperone with a role in SUMO-mediated protein degradation; member of the DnaJ-like family; conserved across eukaryotes; overexpression interferes with propagation of the [Psi+] prion; the authentic, non-tagged protein is detected in highly purified mitochondria in high-throughput studies; forms nuclear foci upon DNA replication stress
YDL139C	SCM3	0.0876446	2.3664	0.0591351	1.59665	0.0733898	1.98153	Nonhistone component of centromeric chromatin; binds to histone H3 variant, Cse4p, and recruits it to centromeres; involved in the assembly and maintenance of Cse4-H4 at centromeres; required for kinetochore assembly and G2/M progression; may protect Cse4p from ubiquitination; homolog of mammalian HJURP
YML068W	ITT1	0.0920121	2.48433	0.0547039	1.47701	0.073358	1.98067	Protein that modulates the efficiency of translation termination; interacts with translation release factors eRF1 (Sup45p) and eRF3 (Sup35p) in vitro, contains a zinc finger domain characteristic of the TRIAD class of proteins
YDR272W	GLO2	0.074714	2.01728	0.0715949	1.93306	0.0731544	1.97517	Cytoplasmic glyoxalase II; catalyzes the hydrolysis of S-D-lactoylglutathione into glutathione and D-lactate; GLO2 has a paralog, GLO4, that arose from the whole genome duplication
YOL002C	IZH2	0.0771284	2.08247	0.0691746	1.86771	0.0731515	1.97509	Plasma membrane receptor for plant antifungal osmotin; involved in zinc ion homeostasis, apoptosis; negatively regulates ZRT1 and other functionally divergent genes through CCCTC promoter motif (IzRE); modulates FET3 activity in iron-independent manner; affects gene expression by influencing balance of competition between Msn2p/Msn4p and Nrg1p/Nrg2p for binding to IzRE; transcription regulated by…
YGR016W	YGR016W	0.0853676	2.30492	0.0609142	1.64468	0.0731409	1.9748	Putative protein of unknown function
YLR102C	APC9	0.0799877	2.15967	0.0657925	1.7764	0.0728901	1.96803	Subunit of the Anaphase-Promoting Complex/Cyclosome (APC/C); APC/C is a ubiquitin-protein ligase required for degradation of anaphase inhibitors, including mitotic cyclins, during the metaphase/anaphase transition
YNL200C	NNR1	0.0601548	1.62418	0.0855992	2.31118	0.072877	1.96768	NADHX epimerase; catalyzes isomerization of (R)- and (S)-NADHX; homologous to AIBP in mammals and the N- terminal domain of YjeF in E.coli; enzyme is widespread in eukaryotes, prokaryotes and archaea; the authentic, non-tagged protein is detected in highly purified mitochondria in high-throughput studies
YOL132W	GAS4	0.0758703	2.0485	0.0695753	1.87853	0.0727228	1.96352	1,3-beta-glucanosyltransferase; involved with Gas2p in spore wall assembly; has similarity to Gas1p; localizes to the cell wall
YER085C	YER085C	0.0755978	2.04114	0.0695326	1.87738	0.0725652	1.95926	Putative protein of unknown function
YDR140W	MTQ2	0.0718439	1.93979	0.0729453	1.96952	0.0723946	1.95466	S-adenosylmethionine-dependent methyltransferase; subunit of complex with Trm112p that methylates translation release factor Sup45p (eRF1) in the ternary complex eRF1-eRF3-GTP; similar to E.coli PrmC; member of the seven beta-strand family
YIR029W	DAL2	0.0834994	2.25448	0.0612235	1.65303	0.0723614	1.95376	Allantoicase; converts allantoate to urea and ureidoglycolate in the second step of allantoin degradation; expression sensitive to nitrogen catabolite repression and induced by allophanate, an intermediate in allantoin degradation
YKL178C	STE3	0.0783626	2.11579	0.0658529	1.77803	0.0721078	1.94691	Receptor for a factor pheromone; couples to MAP kinase cascade to mediate pheromone response; transcribed in alpha cells and required for mating by alpha cells, ligand bound receptors endocytosed and recycled to the plasma membrane; GPCR
YKL133C	YKL133C	0.0675235	1.82313	0.0765311	2.06634	0.0720273	1.94474	Putative protein of unknown function; not required for growth of cells lacking the mitochondrial genome; SWAT-GFP and mCherry fusion proteins localize to the mitochondria; YKL133C has a paralog, MGR3, that arose from the whole genome duplication
YDL020C	RPN4	0.0914869	2.47015	0.0523729	1.41407	0.0719299	1.94211	Transcription factor that stimulates expression of proteasome genes; Rpn4p levels are in turn regulated by the 26S proteasome in a negative feedback control mechanism; RPN4 is transcriptionally regulated by various stress responses; relative distribution to the nucleus increases upon DNA replication stress
YPL095C	EEB1	0.0780061	2.10617	0.0657928	1.77641	0.0718995	1.94129	Acyl-coenzymeA:ethanol O-acyltransferase; responsible for the major part of medium-chain fatty acid ethyl ester biosynthesis during fermentation; possesses short-chain esterase activity; may be involved in lipid metabolism and detoxification; EEB1 has a paralog, EHT1, that arose from the whole genome duplication
YGL191W	COX13	0.0750761	2.02706	0.0685086	1.84973	0.0717924	1.93839	Subunit VIa of cytochrome c oxidase; present in a subclass of cytochrome c oxidase complexes that may have a role in mimimizing generation of reactive oxygen species; not essential for cytochrome c oxidase activity but may modulate activity in response to ATP; required for assembly of Rcf2p into cytochrome c oxidase - cytochrome bc1 supercomplexes
YPR122W	AXL1	0.0844637	2.28052	0.0589693	1.59217	0.0717165	1.93635	Haploid specific endoprotease of a-factor mating pheromone; performs one of two N-terminal cleavages during maturation of a-factor mating pheromone; required for axial budding pattern of haploid cells
YPL027W	SMA1	0.0743969	2.00872	0.0690225	1.86361	0.0717097	1.93616	Protein of unknown function involved in prospore membrane assembly; involved in the assembly of the prospore membrane during sporulation; interacts with Spo14p
YFR049W	YMR31	0.0734438	1.98298	0.0699215	1.88788	0.0716826	1.93543	Subunit of the mitochondrial alpha-ketoglutarate dehydrogenase; recruits E3 subunit (Lpd1p) to the E1-E2 (Kgd1p, Kgd2p) core; has similarity to human mitochondrial ribosomal protein MRP-S36
YGR021W	YGR021W	0.0658288	1.77738	0.0772499	2.08575	0.0715394	1.93156	Putative protein of unknown function; the authentic, non-tagged protein is detected in highly purified mitochondria in high-throughput studies
YNL306W	MRPS18	0.0787888	2.1273	0.0641689	1.73256	0.0714789	1.92993	Mitochondrial ribosomal protein of the small subunit; essential for viability, unlike most other mitoribosomal proteins
YIL113W	SDP1	0.0665726	1.79746	0.0763081	2.06032	0.0714404	1.92889	Stress-inducible dual-specificity MAP kinase phosphatase; negatively regulates Slt2p MAP kinase by direct dephosphorylation, diffuse localization under normal conditions shifts to punctate localization after heat shock; SDP1 has a paralog, MSG5, that arose from the whole genome duplication
YMR272C	SCS7	0.0772349	2.08534	0.0655452	1.76972	0.07139	1.92753	Sphingolipid alpha-hydroxylase; functions in the alpha-hydroxylation of sphingolipid-associated very long chain fatty acids, has both cytochrome b5-like and hydroxylase/desaturase domains, not essential for growth
YDR273W	DON1	0.0778372	2.1016	0.0648249	1.75027	0.071331	1.92594	Meiosis-specific component of the spindle pole body; subunit of the leading edge protein (LEP) complex (Ssp1-Ady3-Don1-Irc10) that forms a ring-like structure at the leading edge of the prospore membrane (PSM) during meiosis II; required for PSM growth and closure; DON1 has a paralog, CUE5, that arose from the whole genome
YFL012W	YFL012W	0.0650164	1.75544	0.0774666	2.0916	0.0712415	1.92352	Putative protein of unknown function; transcribed during sporulation; null mutant exhibits increased resistance to rapamycin
YGR053C	YGR053C	0.0647046	1.74703	0.0777714	2.09983	0.071238	1.92343	Putative protein of unknown function
YOR097C	YOR097C	0.0821991	2.21938	0.0601684	1.62455	0.0711838	1.92196	Putative protein of unknown function; identified as interacting with Hsp82p in a high-throughput two-hybrid screen; YOR097C is not an essential gene
YMR034C	RCH1	0.0723775	1.95419	0.0699038	1.8874	0.0711407	1.9208	Putative transporter; localizes to the plasma membrane in response to high levels of extracellular calcium; member of the SLC10 carrier family; identified in a transposon mutagenesis screen as a gene involved in azole resistance; YMR034C is not an essential gene
YBR285W	YBR285W	0.0852254	2.30109	0.0570043	1.53912	0.0711148	1.9201	Putative protein of unknown function; YBR285W is not an essential gene
YGR042W	MTE1	0.0836067	2.25738	0.058597	1.58212	0.0711018	1.91975	Protein of unknown function; involved in maintenance of proper telomere length; green fluorescent protein (GFP)-fusion protein localizes to both the cytoplasm and the nucleus; forms nuclear foci upon DNA replication stress
YDR316W	OMS1	0.0853125	2.30344	0.0568058	1.53376	0.0710591	1.9186	Protein integral to the mitochondrial membrane; has a conserved methyltransferase motif and is predicted to be an RNA methyltransferase; multicopy suppressor of respiratory defects caused by OXA1 mutations
YDL123W	SNA4	0.0952768	2.57247	0.0468189	1.26411	0.0710479	1.91829	Protein of unknown function; localized to the vacuolar outer membrane; predicted to be palmitoylated
YLR191W	PEX13	0.0769149	2.0767	0.0651139	1.75808	0.0710144	1.91739	Peroxisomal importomer complex component; integral peroxisomal membrane protein required for docking and translocation of peroxisomal matrix proteins; interacts with the PTS1 signal recognition factor Pex5p and the PTS2 signal recognition factor Pex7p; forms a complex with Pex14p and Pex17p; human homolog PEX13 complements yeast null mutant
YJR034W	PET191	0.0770692	2.08087	0.0644491	1.74013	0.0707592	1.9105	Protein required for assembly of cytochrome c oxidase; exists as an oligomer; described as both an integral mitochondrial inner membrane protein facing the intermembrane space (IMS) and as a soluble IMS protein; contains a twin Cx9C motif; imported into the IMS via the MIA import machinery
YLR146W-A	YLR146W-A	0.0850791	2.29714	0.0564295	1.5236	0.0707543	1.91037	Putative protein of unknown function
YNL125C	ESBP6	0.0698671	1.88641	0.0713545	1.92657	0.0706108	1.90649	Protein with similarity to monocarboxylate permeases; appears not to be involved in transport of monocarboxylates such as lactate, pyruvate or acetate across the plasma membrane
YOL100W	PKH2	0.0966522	2.60961	0.0445488	1.20282	0.0706005	1.90621	Serine/threonine protein kinase; involved in sphingolipid-mediated signaling pathway that controls endocytosis; activates Ypk1p and Ykr2p, components of signaling cascade required for maintenance of cell wall integrity; contains a PH-like domain; redundant with Pkh1p; PKH2 has a paralog, PKH1, that arose from the whole genome duplication
YBR287W	YBR287W	0.0592678	1.60023	0.0817833	2.20815	0.0705255	1.90419	Protein of unknown function; green fluorescent protein (GFP)-fusion protein localizes to the ER; YBR287W is not an essential gene
YPR166C	MRP2	0.0688218	1.85819	0.0720791	1.94614	0.0704504	1.90216	Mitochondrial ribosomal protein of the small subunit
YOR292C	YOR292C	0.0607729	1.64087	0.0800955	2.16258	0.0704342	1.90172	Putative protein of unknown function; green fluorescent protein (GFP)-fusion protein localizes to the vacuole; YOR292C is not an essential gene
YNR020C	ATP23	0.0871959	2.35429	0.0536575	1.44875	0.0704267	1.90152	Putative metalloprotease of the mitochondrial inner membrane; required for processing of Atp6p; has an additional role in assembly of the F0 sector of the F1F0 ATP synthase complex; substrate of the Mia40p-Erv1p disulfide relay system, and folding is assisted by Mia40p
YCL048W	SPS22	0.0846751	2.28623	0.0561287	1.51547	0.0704019	1.90085	Protein of unknown function; SPS22 has a paralog, SPS2, that arose from the whole genome duplication; redundant with Sps2p for the organization of the beta-glucan layer of the spore wall
YOR381W	FRE3	0.0620846	1.67628	0.0786982	2.12485	0.0703914	1.90057	Ferric reductase; reduces siderophore-bound iron prior to uptake by transporters; expression induced by low iron levels
YMR137C	PSO2	0.0918185	2.4791	0.0488069	1.31779	0.0703127	1.89844	Nuclease required for DNA single- and double-strand break repair; acts at a post-incision step in repair of breaks that result from interstrand cross-links produced by a variety of mono- and bi-functional psoralen derivatives; induced by UV-irradiation; forms nuclear foci upon DNA replication stress
YGR188C	BUB1	0.0887182	2.39539	0.0515474	1.39178	0.0701328	1.89359	Protein kinase involved in the cell cycle checkpoint into anaphase; in complex with Mad1p and Bub3p, prevents progression into anaphase in presence of spindle damage; Cdc28p-mediated phosphorylation at Bub1p-T566 is important for degradation in anaphase and adaptation of checkpoint to prolonged mitotic arrest; associates with centromere DNA via Skp1p; involved in Sgo1p relocalization in response …
YOR044W	IRC23	0.079092	2.13548	0.0609996	1.64699	0.0700458	1.89124	Protein of unknown function; green fluorescent protein (GFP)-fusion localizes to the ER; null mutant displays increased levels of spontaneous Rad52p foci; IRC23 has a paralog, BSC2, that arose from the whole genome duplication
YLL056C	YLL056C	0.0462159	1.24783	0.0938428	2.53376	0.0700293	1.89079	Putative protein of unknown function; transcription is activated by paralogous transcription factors Yrm1p and Yrr1p and genes involved in pleiotropic drug resistance (PDR); expression is induced in cells treated with the mycotoxin patulin; SWAT-GFP and mCherry fusion proteins localize to the endoplasmic reticulum and vacuole respectively
YDR059C	UBC5	0.0472716	1.27633	0.0926434	2.50137	0.0699575	1.88885	Ubiquitin-conjugating enzyme; mediates selective degradation of short-lived, abnormal, or excess proteins, including histone H3; central component of the cellular stress response; expression is heat inducible; protein abundance increases in response to DNA replication stress; UBC5 has a paralog, UBC4, that arose from the whole genome duplication
YBR089C-A	NHP6B	0.071852	1.94	0.0680599	1.83762	0.0699559	1.88881	High-mobility group (HMG) protein; binds to and remodels nucleosomes; involved in recruiting FACT and other chromatin remodelling complexes to the chromosomes; functionally redundant with Nhp6Ap; required for transcriptional initiation fidelity of some tRNA genes; homologous to mammalian HMGB1 and HMGB2; NHP6B has a paralog, NHP6A, that arose from the whole genome duplication
YBR165W	UBS1	0.0698299	1.88541	0.0699899	1.88973	0.0699099	1.88757	Ubiquitin-conjugating enzyme suppressor that regulates Cdc34p; functions as a general positive regulator of Cdc34p activity; nuclear protein that may represent a link between nucleocytoplasmic transport and ubiquitin ligase activity
YHR002W	LEU5	0.06675	1.80225	0.072836	1.96657	0.069793	1.88441	Mitochondrial carrier protein; involved in the accumulation of CoA in the mitochondrial matrix; homolog of human Graves disease protein SLC25A16, which complements yeast null mutant; does not encode an isozyme of Leu4p, as first hypothesized
YAL008W	FUN14	0.071846	1.93984	0.0676358	1.82617	0.0697409	1.883	Integral mitochondrial outer membrane (MOM) protein; dosage suppressor of an MDM10 null that reduces ERMES-related phenotypes, such as alterations in mitochondrial morphology, protein complex assembly, and lipid profile; dosage suppressor of MDM12, MDM34, and MMM1 null mutant growth defects; novel mechanism of MOM import involving Tom70p, the TOM complex, and the TIM23 complex, requiring mitochon…
YBR024W	SCO2	0.0743379	2.00712	0.0649744	1.75431	0.0696561	1.88072	Protein anchored to mitochondrial inner membrane; may have a redundant function with Sco1p in delivery of copper to cytochrome c oxidase; interacts with Cox2p; SCO2 has a paralog, SCO1, that arose from the whole genome duplication
YFL011W	HXT10	0.073737	1.9909	0.0653115	1.76341	0.0695242	1.87715	Putative hexose transporter; expressed at low levels and expression is repressed by glucose
YNL295W	MRX6	0.0656914	1.77367	0.0732307	1.97723	0.069461	1.87545	Protein that associates with mitochondrial ribosome
YJL037W	IRC18	0.0428801	1.15776	0.0956824	2.58343	0.0692813	1.87059	Protein involved in outer spore wall assembly; possible role in assembly of the dityrosine layer; similar to adjacent ORF, LOH1; irc18 loh1 double mutant exhibits reduced dityrosine fluorescence relative to single mutants; SWAT-GFP fusion protein localizes to the ER and vacuole, while mCherry fusion localizes to the vacuole; expression induced in respiratory-deficient cells and carbon-limited che…
YJL131C	AIM23	0.0844406	2.2799	0.0540718	1.45994	0.0692562	1.86992	Mitochondrial translation initiation factor 3 (IF3, mIF3); evolutionarily conserved; binds to E. coli ribosomes in vitro; null mutant displays severe respiratory growth defect and elevated frequency of mitochondrial genome loss
YER098W	UBP9	0.0861889	2.3271	0.0521751	1.40873	0.069182	1.86791	Ubiquitin-specific protease that cleaves ubiquitin-protein fusions; UBP9 has a paralog, UBP13, that arose from the whole genome duplication
YHR214C-E	YHR214C-E	0.0619735	1.67329	0.0759871	2.05165	0.0689803	1.86247	Putative protein of unknown function; identified by gene-trapping, microarray-based expression analysis, and genome-wide homology searching
YLR323C	CWC24	0.0902808	2.43758	0.0474664	1.28159	0.0688736	1.85959	General splicing factor; required for stable U2 snRNP binding to primary transcripts; essential for the first step of splicing; component of the pre-catalytic spliceosome complex containing Cef1p; similar to S. pombe Cwf24p
YPL002C	SNF8	0.0613683	1.65694	0.0763699	2.06199	0.0688691	1.85947	Component of the ESCRT-II complex; ESCRT-II is involved in ubiquitin-dependent sorting of proteins into the endosome; appears to be functionally related to SNF7; involved in glucose derepression
YNL129W	NRK1	0.0678274	1.83134	0.069735	1.88284	0.0687812	1.85709	Nicotinamide riboside kinase; catalyzes the phosphorylation of nicotinamide riboside and nicotinic acid riboside in salvage pathways for NAD+ biosynthesis
YCR071C	IMG2	0.0746162	2.01464	0.062651	1.69158	0.0686336	1.85311	Mitochondrial ribosomal protein of the large subunit; conserved in metazoa, with similarity to human mitochondrial ribosomal protein MRPL49
YDL067C	COX9	0.0885639	2.39123	0.0485438	1.31068	0.0685538	1.85095	Subunit VIIa of cytochrome c oxidase (Complex IV); Complex IV is the terminal member of the mitochondrial inner membrane electron transport chain
YBR005W	RCR1	0.0375015	1.01254	0.0994602	2.68543	0.0684809	1.84898	Protein of the ER membrane involved in cell wall chitin deposition; may function in the endosomal-vacuolar trafficking pathway, helping determine whether plasma membrane proteins are degraded or routed to the plasma membrane; RCR1 has a paralog, RCR2, that arose from the whole genome duplication
YIL056W	VHR1	0.0832917	2.24888	0.0535366	1.44549	0.0684142	1.84718	Transcriptional activator; required for the vitamin H-responsive element (VHRE) mediated induction of VHT1 (Vitamin H transporter) and BIO5 (biotin biosynthesis intermediate transporter) in response to low biotin concentrations; VHR1 has a paralog, VHR2, that arose from the whole genome duplication
YOL107W	YOL107W	0.0439186	1.1858	0.0928822	2.50782	0.0684004	1.84681	Putative protein of unknown function; green fluorescent protein (GFP)-fusion protein localizes to the cytoplasm and colocalizes in a punctate pattern with the early golgi/COPI vesicles; YOL107W is not an essential protein
YHR104W	GRE3	0.0460579	1.24356	0.0906665	2.448	0.0683622	1.84578	Aldose reductase; involved in methylglyoxal, d-xylose, arabinose, and galactose metabolism; stress induced (osmotic, ionic, oxidative, heat shock, starvation and heavy metals); regulated by the HOG pathway; protein abundance increases in response to DNA replication stress
YFR022W	ROG3	0.065831	1.77744	0.0708185	1.9121	0.0683247	1.84477	Alpha-arrestin involved in ubiquitin-dependent endocytosis; contributes to desensitization of agonist-occupied alpha-factor receptor Ste2p by Rsp5p-independent internalization; PPXY motif-mediated binding of the ubiquitin ligase Rsp5p is not required for adaptation; mutation suppresses the temperature sensitivity of an mck1 rim11 double mutant; SWAT-GFP and mCherry fusion proteins localize to the…
YNL052W	COX5A	0.081231	2.19324	0.0552629	1.4921	0.0682469	1.84267	Subunit Va of cytochrome c oxidase; cytochrome c oxidase is the terminal member of the mitochondrial inner membrane electron transport chain; Cox5Ap is predominantly expressed during aerobic growth while its isoform Vb (Cox5Bp) is expressed during anaerobic growth; COX5A has a paralog, COX5B, that arose from the whole genome duplication
YLR251W	SYM1	0.0645472	1.74278	0.0718929	1.94111	0.06822	1.84194	Protein required for ethanol metabolism; induced by heat shock and localized to the inner mitochondrial membrane; homologous to mammalian peroxisomal membrane protein Mpv17; human homolog MPV17 is implicated in hepatocerebral mtDNA depletion syndromes (MDDS), and complements yeast null mutant
YKL016C	ATP7	0.0655563	1.77002	0.0707787	1.91103	0.0681675	1.84052	Subunit d of the stator stalk of mitochondrial F1F0 ATP synthase; F1F0 ATP synthase is a large, evolutionarily conserved enzyme complex required for ATP synthesis
YOR020C	HSP10	0.068729	1.85568	0.0675404	1.82359	0.0681347	1.83964	Mitochondrial matrix co-chaperonin; inhibits the ATPase activity of Hsp60p, a mitochondrial chaperonin; involved in protein folding and sorting in the mitochondria; 10 kD heat shock protein with similarity to E. coli groES
YLR341W	SPO77	0.0606826	1.63843	0.0755334	2.0394	0.068108	1.83892	Meiosis-specific protein of unknown function; required for spore wall formation during sporulation and for timely prospore membrane closure along with SPS1; required with Sps1p for phosphorylation and turnover of Ssp1p; dispensable for both nuclear divisions during meiosis
YGL208W	SIP2	0.0653902	1.76554	0.070688	1.90858	0.0680391	1.83706	One of three beta subunits of the Snf1 kinase complex; involved in the response to glucose starvation; null mutants exhibit accelerated aging; N-myristoylprotein localized to the cytoplasm and the plasma membrane; SIP2 has a paralog, GAL83, that arose from the whole genome duplication
YBR145W	ADH5	0.0631227	1.70431	0.0727829	1.96514	0.0679528	1.83473	Alcohol dehydrogenase isoenzyme V; involved in ethanol production; ADH5 has a paralog, ADH1, that arose from the whole genome duplication
YOL157C	IMA2	0.0757032	2.04399	0.0600389	1.62105	0.067871	1.83252	Isomaltase (alpha-1,6-glucosidase/alpha-methylglucosidase); preferred specificity for isomaltose, alpha-methylglucoside, and palatinose, but also exhibits alpha-1,2 glucosidase activity on sucrose and kojibiose, and can cleave the 1,3-alpha linkage of nigerose and turanose and the alpha-1,5 linkage of leucrose in vitro; not required for isomaltose utilization, but Ima2p overexpression allows the …
YLR298C	YHC1	0.0776088	2.09544	0.0580906	1.56845	0.0678497	1.83194	Component of the U1 snRNP complex required for pre-mRNA splicing; putative ortholog of human U1C protein, which is involved in formation of a complex between U1 snRNP and the pre-mRNA 5' splice site
YMR025W	CSI1	0.0701188	1.89321	0.0655119	1.76882	0.0678153	1.83101	Subunit of the Cop9 signalosome; which is required for deneddylation, or removal of the ubiquitin-like protein Rub1p from Cdc53p (cullin); involved in adaptation to pheromone signaling; functional equivalent of canonical Csn6 subunit of the COP9 signalosome
YJR127C	RSF2	0.0761794	2.05684	0.0592307	1.59923	0.067705	1.82804	Zinc-finger protein; involved in transcriptional control of both nuclear and mitochondrial genes, many of which specify products required for glycerol-based growth, respiration, and other functions; RSF2 has a paralog, TDA9, that arose from the whole genome duplication; relocalizes from nucleus to cytoplasm upon DNA replication stress
YDR438W	THI74	0.0509552	1.37579	0.0842342	2.27432	0.0675947	1.82506	Mitochondrial transporter repressible by thiamine; THI74 has a paralog, YML018C, that arose from the whole genome duplication; shows sequence homology to human gene SLC35F3, a thiamine transporter implicated in hypertension
YKL003C	MRP17	0.080223	2.16602	0.0546664	1.47599	0.0674447	1.82101	Mitochondrial ribosomal protein of the small subunit; MRP17 exhibits genetic interactions with PET122, encoding a COX3-specific translational activator
YDR077W	SED1	0.060036	1.62097	0.0748275	2.02034	0.0674317	1.82066	Major stress-induced structural GPI-cell wall glycoprotein; associates with translating ribosomes, possible role in mitochondrial genome maintenance; ORF contains two distinct variable minisatellites; SED1 has a paralog, SPI1, that arose from the whole genome duplication
YBR250W	SPO23	0.0792827	2.14063	0.0555523	1.49991	0.0674175	1.82027	Protein of unknown function; associates with meiosis-specific protein Spo1p
YBL038W	MRPL16	0.0831816	2.2459	0.0515119	1.39082	0.0673467	1.81836	Mitochondrial ribosomal protein of the large subunit; homologous to bacterial L16 ribosomal protein; synthetic lethality with hac1 mutation suggests a possible role in synthesis of precursors for protein glycosylation
YFL054C	AQY3	0.0815482	2.2018	0.0531248	1.43437	0.0673365	1.81809	Putative channel-like protein; similar to Fps1p; mediates passive diffusion of glycerol in the presence of ethanol
YNL133C	FYV6	0.0726918	1.96268	0.0619586	1.67288	0.0673252	1.81778	Protein of unknown function; required for survival upon exposure to K1 killer toxin; proposed to regulate double-strand break repair via non-homologous end-joining
YIL135C	VHS2	0.057807	1.56079	0.07671	2.07117	0.0672585	1.81598	Regulator of septin dynamics; involved in the regulation of septin dynamics at bud neck after mitotic entry, likely by stabilizing septin structure; regulated at post-translational level by cell cycle dependent phosphorylation; likely phosphorylated by Cdc28p and dephosphorylated by Cdc14p before cytokinesis; high-copy suppressor of synthetic lethality of sis2 sit4 double mutant; VHS2 has a paral…
YDR441C	APT2	0.0709772	1.91639	0.0634842	1.71407	0.0672307	1.81523	Potential adenine phosphoribosyltransferase; encodes a protein with similarity to adenine phosphoribosyltransferase, but artificially expressed protein exhibits no enzymatic activity; APT2 has a paralog, APT1, that arose from the whole genome duplication
YGR079W	YGR079W	0.0864736	2.33479	0.0479351	1.29425	0.0672044	1.81452	Putative protein of unknown function; YGR079W is not an essential gene
YNR032C-A	HUB1	0.0561748	1.51672	0.0781761	2.11075	0.0671755	1.81374	Ubiquitin-like protein modifier; promotes alternative splicing of SRC1 pre-mRNA; binds non-covalently to the HIND domain of Snu66, may function in modification of Sph1p and Hbt1p, functionally complemented by the human or S. pombe ortholog; mechanism of Hub1p adduct formation not yet clear
YER140W	EMP65	0.0739232	1.99593	0.0602151	1.62581	0.0670692	1.81087	Integral membrane protein of the ER; forms an ER-membrane associated protein complex with Slp1p; identified along with SLP1 in a screen for mutants defective in the unfolded protein response (UPR); proposed to function in the folding of integral membrane proteins; interacts genetically with MPS3; the authentic, non-tagged protein is detected in highly purified mitochondria in high-throughput stud…
YKL026C	GPX1	0.0738386	1.99364	0.0600065	1.62018	0.0669225	1.80691	Phospholipid hydroperoxide glutathione peroxidase; induced by glucose starvation that protects cells from phospholipid hydroperoxides and nonphospholipid peroxides during oxidative stress; GPX1 has a paralog, HYR1, that arose from the whole genome duplication
YNL155W	CUZ1	0.0803183	2.16859	0.0534239	1.44244	0.0668711	1.80552	Protein with a role in the ubiquitin-proteasome pathway; interacts with ubiquitinated protein, Cdc48p and the proteasomal regulatory particle; may protect cells from trivalent metalloid induced proteotoxicity; contains a PACE promoter element and is co-regulated with proteasome subunit genes; AN1-type zinc finger protein, with DHHC and ubiquitin-like domains (UBL); ortholog of ZFAND1, a human gen…
YPL046C	ELC1	0.0753024	2.03317	0.0582761	1.57346	0.0667893	1.80331	Elongin C, conserved among eukaryotes; forms a complex with Cul3p that polyubiquitylates monoubiquitylated RNA polymerase II to trigger its proteolysis; plays a role in global genomic repair
YPR078C	YPR078C	0.0913162	2.46554	0.0422355	1.14036	0.0667759	1.80295	Putative protein of unknown function; possible role in DNA metabolism and/or in genome stability; expression is heat-inducible
YJR152W	DAL5	0.0768913	2.07607	0.0565578	1.52706	0.0667246	1.80156	Allantoate permease; ureidosuccinate permease; also transports dipeptides, though with lower affinity than for allantoate and ureidosuccinate; expression is constitutive but sensitive to nitrogen catabolite repression
YHR051W	COX6	0.0749635	2.02401	0.0584406	1.5779	0.0667021	1.80096	Subunit VI of cytochrome c oxidase (Complex IV); Complex IV is the terminal member of the mitochondrial inner membrane electron transport chain; expression is regulated by oxygen levels
YER159C	BUR6	0.0796737	2.15119	0.0534045	1.44192	0.0665391	1.79655	Subunit of a heterodimeric NC2 transcription regulator complex; complex binds to TBP and can repress transcription by preventing preinitiation complex assembly or stimulate activated transcription; homologous to human NC2alpha; complex also includes Ncb2p; bur6 ncb2 double mutation is functionally complemented by coexpression of human DRAP1 and DR1, although the single bur6 mutation is not comple…
YDR403W	DIT1	0.0927826	2.50513	0.0402522	1.08681	0.0665174	1.79597	Sporulation-specific enzyme required for spore wall maturation; involved in the production of a soluble LL-dityrosine-containing precursor of the spore wall; transcripts accumulate at the time of prospore enclosure
YPR066W	UBA3	0.086152	2.3261	0.0466398	1.25928	0.0663959	1.79269	Protein that activates Rub1p (NEDD8) before neddylation; acts together with Ula1p; may play a role in protein degradation; GFP-fusion protein localizes to the cytoplasm in a punctate pattern
YBR180W	DTR1	0.0648247	1.75027	0.0678196	1.83113	0.0663221	1.7907	Putative dityrosine transporter of the major facilitator superfamily; member of the 12-spanner drug:H(+) antiporter DHA1 family; required for spore wall synthesis; sequence similarity to QDR1 and QDR3, and the triple mutant dtr1 qdr1 qdr3 exhibits reduced dityrosine fluorescence relative to the single mutants; expressed during sporulation
YMR174C	PAI3	0.0715018	1.93055	0.0607494	1.64023	0.0661256	1.78539	Cytoplasmic proteinase A (Pep4p) inhibitor; dependent on Pbs2p and Hog1p protein kinases for osmotic induction; intrinsically unstructured, N-terminal half becomes ordered in the active site of proteinase A upon contact
YOR214C	SPR2	0.0705276	1.90425	0.0616777	1.6653	0.0661027	1.78477	Putative spore wall protein; expression increases during sporulation; not an essential gene; YOR214C has a paralog, SPO19, that arose from the whole genome duplication
YLR049C	YLR049C	0.0777159	2.09833	0.0543815	1.4683	0.0660487	1.78332	Putative protein of unknown function
YOR244W	ESA1	0.0740474	1.99928	0.0579954	1.56588	0.0660214	1.78258	Catalytic subunit of the histone acetyltransferase complex (NuA4); acetylates four conserved internal lysines of histone H4 N-terminal tail and can acetylate histone H2A; master regulator of cellular acetylation balance; required for cell cycle progression and transcriptional silencing at the rDNA locus and regulation of autophagy; human ortholog TIP60/KAT5 is implicated in cancer and other disea…
YML050W	AIM32	0.0850958	2.29759	0.0469354	1.26726	0.0660156	1.78242	Protein of unknown function; null mutant is viable and displays elevated frequency of mitochondrial genome loss
YDR533C	HSP31	0.046994	1.26884	0.0850031	2.29508	0.0659986	1.78196	Methylglyoxalase that converts methylglyoxal to D-lactate; involved in oxidative stress resistance, diauxic shift, and stationary phase survival; has similarity to E. coli Hsp31 and C. albicans Glx3p; member of the DJ-1/ThiJ/PfpI superfamily, which includes human DJ-1 involved in Parkinson's disease and cancer; exists as a dimer and contains a putative metal-binding site; protein abundance increa…
YOR293C-A	YOR293C-A	0.0760387	2.05304	0.0559454	1.51053	0.065992	1.78178	Putative protein of unknown function; identified by expression profiling and mass spectrometry
YHR157W	REC104	0.0689861	1.86263	0.0629039	1.69841	0.065945	1.78052	Protein involved in early stages of meiotic recombination; required for meiotic crossing over; forms a complex with Rec102p and Spo11p necessary during the initiation of recombination
YPL213W	LEA1	0.0738634	1.99431	0.0579119	1.56362	0.0658876	1.77897	Component of U2 snRNP complex; disruption causes reduced U2 snRNP levels; physically interacts with Msl1p; putative homolog of human U2A' snRNP protein
YLR361C-A	YLR361C-A	0.0659224	1.77991	0.0657789	1.77603	0.0658507	1.77797	Putative protein of unknown function
YJR012C	YJR012C	0.0662023	1.78746	0.0654729	1.76777	0.0658376	1.77762	Essential protein of unknown function; proposed involvement in transport based on mass spectrometry analysis of copurifying proteins; partially overlaps neighboring ORF, GPI14/YJR013W
YIL117C	PRM5	0.0408538	1.10305	0.0907866	2.45124	0.0658202	1.77715	Pheromone-regulated protein, predicted to have 1 transmembrane segment; induced during cell integrity signaling; PRM5 has a paralog, YNL058C, that arose from the whole genome duplication
YMR105C	PGM2	0.0789198	2.13083	0.0525742	1.4195	0.065747	1.77517	Phosphoglucomutase; catalyzes the conversion from glucose-1-phosphate to glucose-6-phosphate, which is a key step in hexose metabolism; functions as the acceptor for a Glc-phosphotransferase; protein abundance increases in response to DNA replication stress; PGM2 has a paralog, PGM1, that arose from the whole genome duplication
YBR073W	RDH54	0.0792182	2.13889	0.0521509	1.40807	0.0656845	1.77348	DNA-dependent ATPase; DNA recombination/repair translocase, supercoils DNA and promotes DNA strand opening; stimulates strand exchange by modifying dsDNA topology; involved in recombinational repair of DNA double-strand breaks (DSBs) during mitosis and meiosis; phosphorylated in Mec1p-, Rad53p-dependent way in response to one DSB; contributes to remodelling of nucleosomes; proposed to be involved…
YOR257W	CDC31	0.0766905	2.07064	0.0546501	1.47555	0.0656703	1.7731	Calcium-binding component of the spindle pole body (SPB) half-bridge; required for SPB duplication in mitosis and meiosis II; homolog of mammalian centrin; binds multiubiquitinated proteins and is involved in proteasomal protein degradation
YLR204W	QRI5	0.0722433	1.95057	0.0589573	1.59185	0.0656003	1.77121	Mitochondrial inner membrane protein; required for accumulation of spliced COX1 mRNA; may have an additional role in translation of COX1 mRNA
YOL151W	GRE2	0.0701653	1.89446	0.0608727	1.64356	0.065519	1.76901	3-methylbutanal reductase and NADPH-dependent methylglyoxal reductase; stress induced (osmotic, ionic, oxidative, heat shock and heavy metals); regulated by the HOG pathway; restores resistance to glycolaldehyde by coupling reduction of glycolaldehyde to ethylene glycol and oxidation of NADPH to NADP+; protein abundance increases in response to DNA replication stress; methylglyoxal reductase (NAD…
YJL057C	IKS1	0.059719	1.61241	0.0712119	1.92272	0.0654654	1.76757	Protein kinase of unknown cellular role; putative serine/threonine kinase; expression is induced during mild heat stress; deletion mutants are hypersensitive to copper sulphate and resistant to sorbate; interacts with an N-terminal fragment of Sst2p
YBR217W	ATG12	0.0694299	1.87461	0.0613043	1.65521	0.0653671	1.76491	Ubiquitin-like modifier involved in autophagy and the Cvt pathway; conserved; conjugated to Atg5p to form a complex involved in Atg8p lipidation; Atg5p-Atg12p conjugate enhances E2 activity of Atg3p by rearranging its catalytic site, also forms a complex with Atg16p; the Atg5-Atg12/Atg16 complex binds to membranes and is essential for autophagosome formation
YIR005W	IST3	0.0769529	2.07773	0.0536551	1.44869	0.065304	1.76321	Component of the U2 snRNP; required for the first catalytic step of splicing and for spliceosomal assembly; interacts with Rds3p and is required for Mer1p-activated splicing; diploid mutants have a specific defect in MATa1 pre-mRNA splicing which leads to haploid gene expression in diploids
YLR390W	ECM19	0.0569409	1.53741	0.0736366	1.98819	0.0652888	1.7628	Protein of unknown function; the authentic, non-tagged protein is detected in highly purified mitochondria in high-throughput studies
YER039C	HVG1	0.0674172	1.82026	0.0631145	1.70409	0.0652658	1.76218	Protein of unknown function; HVG1 has a paralog, VRG4, that arose from the whole genome duplication
YDL194W	SNF3	0.0709921	1.91679	0.0594094	1.60405	0.0652007	1.76042	Plasma membrane low glucose sensor, regulates glucose transport; high affinity sensor that contains 12 predicted transmembrane segments and a long C-terminal tail required for induction of hexose transporters; also senses fructose and mannose; SNF3 has a paralog, RGT2, that arose from the whole genome duplication
YPL024W	RMI1	0.0584357	1.57776	0.0719066	1.94148	0.0651712	1.75962	Subunit of the RecQ (Sgs1p) - Topo III (Top3p) complex; stimulates superhelical relaxing, DNA catenation/decatenation and ssDNA binding activities of Top3p; involved in response to DNA damage; functions in S phase-mediated cohesion establishment via a pathway involving the Ctf18-RFC complex and Mrc1p; stimulates Top3p DNA catenation/decatenation activity; null mutants display increased rates of r…
YDR242W	AMD2	0.0627388	1.69395	0.0675272	1.82323	0.065133	1.75859	Putative amidase
YER007W	PAC2	0.0556822	1.50342	0.0742584	2.00498	0.0649703	1.7542	Microtubule effector required for tubulin heterodimer formation; binds alpha-tubulin, required for normal microtubule function, null mutant exhibits cold-sensitive microtubules and sensitivity to benomyl
YMR240C	CUS1	0.0823794	2.22424	0.047554	1.28396	0.0649667	1.7541	Protein required for assembly of U2 snRNP into the spliceosome; forms a complex with Hsh49p and Hsh155p
YJR155W	AAD10	0.0699012	1.88733	0.0599874	1.61966	0.0649443	1.7535	Putative aryl-alcohol dehydrogenase; similar to P. chrysosporium aryl-alcohol dehydrogenase; mutational analysis has not yet revealed a physiological role; members of the AAD gene family comprise three pairs (AAD3 + AAD15, AAD6/AAD16 + AAD4, AAD10 + AAD14) whose two genes are more related to one another than to other members of the family
YDR497C	ITR1	0.0691196	1.86623	0.0606807	1.63838	0.0649002	1.7523	Myo-inositol transporter; member of the sugar transporter superfamily; expression is repressed by inositol and choline via Opi1p and derepressed via Ino2p and Ino4p; relative distribution to the vacuole increases upon DNA replication stress; ITR1 has a paralog, ITR2, that arose from the whole genome duplication
YMR157C	AIM36	0.0692047	1.86853	0.0605675	1.63532	0.0648861	1.75192	Protein of unknown function; null mutant displays reduced respiratory growth and elevated frequency of mitochondrial genome loss; the authentic, non-tagged protein is detected in purified mitochondria in high-throughput studies
YDL009C	YDL009C	0.0585574	1.58105	0.0711985	1.92236	0.0648779	1.7517	Protein of unknown function; mRNA identified as translated by ribosome profiling data; SWAT-GFP and mCherry fusion proteins localize to the cytosol; partially overlaps the verified ORF YDL010W; YDL009C is not an essential gene
YOR037W	CYC2	0.0591084	1.59593	0.0705534	1.90494	0.0648309	1.75043	Mitochondrial peripheral inner membrane protein; contains a FAD cofactor in a domain exposed in the intermembrane space; exhibits redox activity in vitro; likely participates in ligation of heme to acytochromes c and c1 (Cyc1p and Cyt1p)
YDR392W	SPT3	0.0714646	1.92954	0.0581384	1.56974	0.0648015	1.74964	Subunit of the SAGA and SAGA-like transcriptional regulatory complexes; interacts with Spt15p to activate transcription of some RNA polymerase II-dependent genes, also functions to inhibit transcription at some promoters; relocalizes to the cytosol in response to hypoxia
YNL331C	AAD14	0.0536051	1.44734	0.0757337	2.04481	0.0646694	1.74607	Putative aryl-alcohol dehydrogenase; similar to P. chrysosporium aryl-alcohol dehydrogenase; mutational analysis has not yet revealed a physiological role; members of the AAD gene family comprise three pairs (AAD3 + AAD15, AAD6/AAD16 + AAD4, AAD10 + AAD14) whose two genes are more related to one another than to other members of the family
YIL004C	BET1	0.0559957	1.51188	0.0731073	1.9739	0.0645515	1.74289	Type II membrane protein required for vesicular transport; required for vesicular transport between the endoplasmic reticulum and Golgi complex; v-SNARE with similarity to synaptobrevins
YKL018C-A	YKL018C-A	0.0589035	1.59039	0.0701607	1.89434	0.0645321	1.74237	Putative protein of unknown function; identified by homology; green fluorescent protein (GFP)-fusion protein localizes to the cytoplasm
YLR038C	COX12	0.0845626	2.28319	0.0440455	1.18923	0.0643041	1.73621	Subunit VIb of cytochrome c oxidase; cytochrome c oxidase is also known as respiratory Complex IV and is the terminal member of the mitochondrial inner membrane electron transport chain; required for assembly of cytochrome c oxidase but not required for activity after assembly; phosphorylated; easily released from the intermembrane space, suggesting a loose association with Complex IV
YOR242C	SSP2	0.0769706	2.07821	0.0515692	1.39237	0.0642699	1.73529	Sporulation specific protein that localizes to the spore wall; required for sporulation at a point after meiosis II and during spore wall formation; expression controlled by a tightly regulated middle-meiotic promoter that is activated by Ndt80p; translation of SSP2 mRNA is delayed, such that the mRNA is present as nuclear divisions are taking place but is not engaged by ribosomes until relativel…
YGL058W	RAD6	0.0686825	1.85443	0.0598502	1.61596	0.0642664	1.73519	Ubiquitin-conjugating enzyme (E2); involved in postreplication repair as a heterodimer with Rad18p, regulation of K63 polyubiquitination in response to oxidative stress, DSBR and checkpoint control as a heterodimer with Bre1p, ubiquitin-mediated N-end rule protein degradation as a heterodimer with Ubr1p, ERAD with Ubr1p in the absence of canonical ER membrane ligases, and Rpn4p turnover as part o…
YDR079C-A	TFB5	0.0628402	1.69668	0.0655201	1.76904	0.0641801	1.73286	Component of RNA polymerase II general transcription factor TFIIH; involved in transcription initiation and in nucleotide-excision repair; relocalizes to the cytosol in response to hypoxia; homolog of Chlamydomonas reinhardtii REX1-S protein involved in DNA repair
YDR383C	NKP1	0.0789183	2.13079	0.0494069	1.33399	0.0641626	1.73239	Central kinetochore protein and subunit of the Ctf19 complex; mutants have elevated rates of chromosome loss; orthologous to fission yeast kinetochore protein fta4
YCR079W	PTC6	0.0597558	1.61341	0.0685583	1.85107	0.0641571	1.73224	Mitochondrial type 2C protein phosphatase (PP2C); has similarity to mammalian PP1Ks; involved in mitophagy; null mutant is sensitive to rapamycin and has decreased phosphorylation of the Pda1 subunit of pyruvate dehydrogenase
YBR255W	MTC4	0.0686699	1.85409	0.0596162	1.60964	0.064143	1.73186	Protein of unknown function; required for normal growth rate at 15 degrees C; green fluorescent protein (GFP)-fusion protein localizes to the cytoplasm in a punctate pattern; mtc4 is synthetically sick with cdc13-1
YDR058C	TGL2	0.0636656	1.71897	0.0644021	1.73886	0.0640339	1.72891	Triacylglycerol lipase that is localized to the mitochondria; has lipolytic activity towards triacylglycerols and diacylglycerols when expressed in E. coli
YDL200C	MGT1	0.0769671	2.07811	0.0508126	1.37194	0.0638898	1.72503	DNA repair methyltransferase (6-O-methylguanine-DNA methylase); involved in protection against DNA alkylation damage
YOR032C	HMS1	0.0719157	1.94172	0.0554721	1.49775	0.0636939	1.71973	bHLH protein with similarity to myc-family transcription factors; overexpression confers hyperfilamentous growth and suppresses the pseudohyphal filamentation defect of a diploid mep1 mep2 homozygous null mutant
YNL092W	YNL092W	0.067288	1.81678	0.0600309	1.62083	0.0636595	1.71881	S-adenosylmethionine-dependent protein methyltransferase; capable of automethylation; member of the seven beta-strand family; YNL092W is not an essential gene
YML025C	YML6	0.0579853	1.5656	0.0692717	1.87033	0.0636285	1.71797	Mitochondrial ribosomal protein of the large subunit; has similarity to E. coli L4 ribosomal protein and human mitoribosomal MRP-L4 protein; essential for viability, unlike most other mitoribosomal proteins
YDL206W	YDL206W	0.057716	1.55833	0.0695176	1.87698	0.0636168	1.71765	Putative protein of unknown function; YDL206W is not an essential protein
YNL157W	IGO1	0.0703113	1.8984	0.0568201	1.53414	0.0635657	1.71627	Protein required for initiation of G0 program; prevents degradation of nutrient-regulated mRNAs via the 5'-3' mRNA decay pathway; phosphorylated by Rim15p; GFP protein localizes to the cytoplasm and nucleus; IGO1 has a paralog, IGO2, that arose from the whole genome duplication
YLR456W	YLR456W	0.0613075	1.6553	0.065744	1.77509	0.0635258	1.7152	Protein of unknown function; predicted to encode a pyridoxal 5'-phosphate synthase based on sequence similarity but purified protein does not possess this activity, nor does it bind flavin mononucleotide (FMN); null mutant displays increased resistance to antifungal agents gliotoxin, cycloheximide and H2O2; YLR456W has a paralog, YPR172W, that arose from the whole genome duplication
YIL105C	SLM1	0.0686675	1.85402	0.0583221	1.5747	0.0634948	1.71436	Phosphoinositide PI4,5P(2) binding protein, forms a complex with Slm2p; acts downstream of Mss4p in a pathway regulating actin cytoskeleton organization in response to stress; TORC2 complex substrate and effector; protein abundance increases in response to DNA replication stress; SLM1 has a paralog, SLM2, that arose from the whole genome duplication
YKL094W	YJU3	0.0657843	1.77618	0.0611514	1.65109	0.0634678	1.71363	Monoglyceride lipase (MGL); functional ortholog of mammalian MGL, localizes to lipid particles and membranes, also member of the eukaryotic serine hydrolase family
YDR532C	KRE28	0.0700753	1.89203	0.056818	1.53408	0.0634466	1.71306	Subunit of a kinetochore-microtubule binding complex; complex bridges centromeric heterochromatin and kinetochore MAPs and motors; required for sister chromatid bi-orientation and kinetochore binding of SAC components; complex also includes Spc105p; modified by sumoylation
YJL070C	YJL070C	0.0643535	1.73755	0.0624087	1.68503	0.0633811	1.71129	Putative metallo-dependent hydrolase superfamily protein; similar to AMP deaminases but lacks key catalytic residues and does not rescue purine nucleotide metabolic defect of quadruple aah1 ade8 amd1 his1 mutant; may regulate purine nucleotide homeostasis as overexpression in an AMD1 strain grown in adenine results in greatly reduced GDP and GTP intracellular levels; not an essential gene; YJL070…
YDR171W	HSP42	0.0662991	1.79008	0.0602363	1.62638	0.0632677	1.70823	Small heat shock protein (sHSP) with chaperone activity; forms barrel-shaped oligomers that suppress unfolded protein aggregation; involved in cytoskeleton reorganization after heat shock; protein abundance increases and forms cytoplasmic foci in response to DNA replication stress
YHR171W	ATG7	0.0416138	1.12357	0.084915	2.29271	0.0632644	1.70814	Autophagy-related protein and dual specificity member of the E1 family; mediates the attachment of Atg12p to Atg5p and Atg8p to phosphatidylethanolamine which are required steps in autophagosome formation; E1 enzymes are also known as ubiquitin-activating enzymes; involved in methionine restriction extension of chronological lifespan in an autophagy-dependent manner
YDR511W	SDH7	0.0705531	1.90493	0.0559716	1.51123	0.0632623	1.70808	Mitochondrial protein involved in assembly of succinate dehydrogenase; has a role in maturation of the Sdh2p subunit; localized to the mitochondrial intermembrane space; required for acetate utilization and gluconeogenesis; mutation in Drosophila ortholog SDHAF3 causes reduced succinate dehydrogenase activity and neuronal and muscular dysfunction; member of the LYR protein family
YDR374W-A	WIP1	0.0653106	1.76339	0.0610209	1.64756	0.0631657	1.70548	Kinetochore localized protein of unknown function; interacts with Cnn1p (CENP-T); orthologous to human centromere constitutive-associated network (CCAN) subunit CENP-W and fission yeast new1
YLR206W	ENT2	0.0594113	1.60411	0.0668182	1.80409	0.0631147	1.7041	Epsin-like protein required for endocytosis and actin patch assembly; functionally redundant with Ent1p; contains clathrin-binding motif at C-terminus; ENT2 has a paralog, ENT1, that arose from the whole genome duplication
YBL059W	YBL059W	0.049548	1.3378	0.0765173	2.06597	0.0630327	1.70188	Putative protein of unknown function; the authentic, non-tagged protein is detected in highly purified mitochondria in high-throughput studies; YBL059W has a paralog, YER093C-A, that arose from the whole genome duplication
YNL231C	PDR16	0.0736467	1.98846	0.0522334	1.4103	0.06294	1.69938	Phosphatidylinositol transfer protein (PITP); controlled by the multiple drug resistance regulator Pdr1p; localizes to lipid particles and microsomes; controls levels of various lipids, may regulate lipid synthesis; homologous to Pdr17p; protein abundance increases in response to DNA replication stress
YJL149W	DAS1	0.0610183	1.64749	0.0648333	1.7505	0.0629258	1.699	Putative SCF ubiquitin ligase F-box protein; interacts physically with both Cdc53p and Skp1 and genetically with CDC34; similar to putative F-box protein YDR131C
YGL187C	COX4	0.0758689	2.04846	0.0499507	1.34867	0.0629098	1.69856	Subunit IV of cytochrome c oxidase; the terminal member of the mitochondrial inner membrane electron transport chain; precursor N-terminal 25 residues are cleaved during mitochondrial import; phosphorylated; spermidine enhances translation
YDL210W	UGA4	0.0557788	1.50603	0.0699447	1.88851	0.0628618	1.69727	GABA (gamma-aminobutyrate) permease; serves as a GABA transport protein involved in the utilization of GABA as a nitrogen source; catalyzes the transport of putrescine and delta-aminolevulinic acid (ALA); localized to the vacuolar membrane
YNR045W	PET494	0.0658895	1.77902	0.0598205	1.61515	0.062855	1.69709	Mitochondrial translational activator specific for the COX3 mRNA; acts together with Pet54p and Pet122p; located in the mitochondrial inner membrane
YDR231C	COX20	0.0813757	2.19714	0.0442246	1.19406	0.0628002	1.6956	Mitochondrial inner membrane protein; required for proteolytic processing of Cox2p and its assembly into cytochrome c oxidase
YDL043C	PRP11	0.0761527	2.05612	0.0492836	1.33066	0.0627181	1.69339	Subunit of the SF3a splicing factor complex; required for spliceosome assembly
YLR157W-D	YLR157W-D	0.0631711	1.70562	0.0621262	1.67741	0.0626486	1.69151	Putative protein of unknown function; identified by gene-trapping, microarray-based expression analysis, and genome-wide homology searching; YLR157W-D has a paralog, YLR161W, that arose from a segmental duplication
YBR204C	LDH1	0.0576229	1.55582	0.0674349	1.82074	0.0625289	1.68828	Serine hydrolase; exhibits active esterase plus weak triacylglycerol lipase activities; proposed role in lipid homeostasis, regulating phospholipid and non-polar lipid levels and required for mobilization of LD-stored lipids; localizes to the lipid droplet (LD) surface; contains a classical serine containing catalytic triad (GxSxG motif)
YBL060W	YEL1	0.0826595	2.23181	0.0423275	1.14284	0.0624935	1.68732	Guanine nucleotide exchange factor specific for Arf3p; localized to the bud neck and tip; required for localization of Arf3p to the bud neck and tip
YFL026W	STE2	0.0609013	1.64434	0.0639105	1.72558	0.0624059	1.68496	Receptor for alpha-factor pheromone; seven transmembrane-domain GPCR that interacts with both pheromone and a heterotrimeric G protein to initiate the signaling response that leads to mating between haploid a and alpha cells
YOR274W	MOD5	0.076376	2.06215	0.0483292	1.30489	0.0623526	1.68352	Delta 2-isopentenyl pyrophosphate:tRNA isopentenyl transferase; required for biosynthesis of isopentenyladenosine in mitochondrial and cytoplasmic tRNAs; also has a role in tRNA gene-mediated silencing; gene encodes two isozymic forms; converts to a prion form, prion conversion contributes to azole antifungal resistance by upregulating ergosterol biosynthesis; homolog of human TRIT1, a mutation i…
YOR249C	APC5	0.0716571	1.93474	0.0528238	1.42624	0.0622405	1.68049	Subunit of the Anaphase-Promoting Complex/Cyclosome (APC/C); APC/C is a ubiquitin-protein ligase required for degradation of anaphase inhibitors, including mitotic cyclins, during the metaphase/anaphase transition; component of the platform domain of the APC/C, based on structural analysis; relative distribution to nuclear foci decreases upon DNA replication stress
YKL071W	YKL071W	0.0695563	1.87802	0.0548257	1.48029	0.062191	1.67916	Putative protein of unknown function; expression induced in cells treated with the mycotoxin patulin, and also the quinone methide triterpene celastrol; green fluorescent protein (GFP)-fusion protein localizes to the cytoplasm
YKL218C	SRY1	0.0731659	1.97548	0.0509107	1.37459	0.0620383	1.67503	3-hydroxyaspartate dehydratase; deaminates L-threo-3-hydroxyaspartate to form oxaloacetate and ammonia; required in the presence of hydroxyaspartate; highly similar to mouse serine racemase (Srr) but has no serine racemase activity
YGR197C	SNG1	0.0641504	1.73206	0.0599136	1.61767	0.062032	1.67486	Protein involved in resistance to nitrosoguanidine and 6-azauracil; expression is regulated by transcription factors involved in multidrug resistance; SNG1 has a paralog, YJR015W, that arose from the whole genome duplication
YHR134W	WSS1	0.0808679	2.18343	0.0431194	1.16422	0.0619936	1.67383	SUMO-ligase and SUMO-targeted metalloprotease; involved in DNA repair; removes DNA-protein crosslinks at stalled replication forks during replication of damaged DNA; clears chromatin-bound sumoylated proteins; localizes to single spot on nuclear periphery of mother cells but not daughters; exhibits vacuolar localization upon genotoxic stress; activated by DNA binding; member of minigluzincins pro…
YMR197C	VTI1	0.0653584	1.76468	0.0585259	1.5802	0.0619421	1.67244	Protein involved in cis-Golgi membrane traffic; v-SNARE that interacts with two t-SNARES, Sed5p and Pep12p; required for multiple vacuolar sorting pathways; human homolog VTI1A can complement yeast null mutant
YPR141C	KAR3	0.067263	1.8161	0.0564042	1.52291	0.0618336	1.66951	Minus-end-directed microtubule motor; functions in mitosis and meiosis, localizes to the spindle pole body and localization is dependent on functional Cik1p, required for nuclear fusion during mating; potential Cdc28p substrate
YOR075W	UFE1	0.0704396	1.90187	0.0531717	1.43564	0.0618056	1.66875	t-SNARE protein required for retrograde vesicular traffic; involved in Sey1p-independent homotypic ER fusion; required for efficient nuclear fusion during mating; forms a complex with the SNAREs Sec22p, Sec20p and Use1p to mediate fusion of Golgi-derived vesicles at the ER
YAL027W	SAW1	0.0622857	1.68171	0.0611235	1.65033	0.0617046	1.66602	5'- and 3'-flap DNA binding protein; recruits Rad1p-Rad10p to single-strand annealing intermediates with 3' non-homologous tails for removal during double-strand break repair; complexes with Rad1p-Rad10p and stimulates its endonuclease activity; green fluorescent protein (GFP)-fusion protein localizes to the nucleus
YCR095C	OCA4	0.0688627	1.85929	0.0543549	1.46758	0.0616088	1.66344	Cytoplasmic protein required for replication of Brome mosaic virus; S. cerevisiae is a model system for studying replication of positive-strand RNA viruses in their natural hosts
YNL146C-A	YNL146C-A	0.0789134	2.13066	0.0441143	1.19109	0.0615138	1.66087	Putative protein of unknown function
YNL101W	AVT4	0.0529363	1.42928	0.0700047	1.89013	0.0614705	1.6597	Vacuolar transporter; exports large neutral amino acids from the vacuole; member of a family of seven S. cerevisiae genes (AVT1-7) related to vesicular GABA-glycine transporters; localizes to sites of contact between the vacuole and mitochondria (vCLAMPs)
YDR196C	CAB5	0.0678053	1.83074	0.0550707	1.48691	0.061438	1.65883	Subunit of the CoA-Synthesizing Protein Complex (CoA-SPC); subunits of this complex are: Cab2p, Cab3p, Cab4p, Cab5p, Sis2p and Vhs3p; probable dephospho-CoA kinase (DPCK) that catalyzes the last step in coenzyme A biosynthesis; null mutant lethality is complemented by human homolog DCAKD and by E. coli coaE (encoding DPCK); detected in purified mitochondria in high-throughput studies; also locali…
YDR338C	YDR338C	0.0549644	1.48404	0.067529	1.82328	0.0612467	1.65366	Putative protein of unknown function; member of the multi-drug and toxin extrusion (MATE) family of the multidrug/oligosaccharidyl-lipid/polysaccharide (MOP) exporter superfamily
YJR135C	MCM22	0.0670517	1.8104	0.0554179	1.49628	0.0612348	1.65334	Outer kinetochore protein and component of the Ctf3 subcomplex; binds to centromeric DNA in a Ctf19p-dependent manner; involved in chromosome segregation and minichromosome maintenance; orthologous to human centromere constitutive-associated network (CCAN) subunit CENP-K and fission yeast sim4
YOR262W	GPN2	0.0640104	1.72828	0.058369	1.57596	0.0611897	1.65212	Putative GTPase with a role in biogenesis of RNA pol II and polIII; may be involved in assembly of RNA polymerases II and III and in their transport into the nucleus; contains a Gly-Pro-Asn motif in the G domain; similar to Npa3p and Gpn3p; highly conserved across species and homologous to human gene GPN2/ATPBD1B; required for establishment of sister chromatid cohesion
YGR138C	TPO2	0.0425993	1.15018	0.0797192	2.15242	0.0611592	1.6513	Polyamine transporter of the major facilitator superfamily; member of the 12-spanner drug:H(+) antiporter DHA1 family; specific for spermine; localizes to the plasma membrane; transcription of TPO2 is regulated by Haa1p; TPO2 has a paralog, TPO3, that arose from the whole genome duplication
YKL067W	YNK1	0.0648994	1.75228	0.0573765	1.54917	0.061138	1.65073	Nucleoside diphosphate kinase; catalyzes the transfer of gamma phosphates from nucleoside triphosphates, usually ATP, to nucleoside diphosphates by a mechanism that involves formation of an autophosphorylated enzyme intermediate; protein abundance increases in response to DNA replication stress
YDL107W	MSS2	0.0680881	1.83838	0.0541695	1.46258	0.0611288	1.65048	Peripherally bound inner membrane protein of the mitochondrial matrix; involved in membrane insertion of C-terminus of Cox2p, interacts genetically and physically with Cox18p
YOL116W	MSN1	0.0549349	1.48324	0.0672354	1.81536	0.0610852	1.6493	Transcriptional activator; involved in regulation of invertase and glucoamylase expression, invasive growth and pseudohyphal differentiation, iron uptake, chromium accumulation, and response to osmotic stress; localizes to the nucleus; relative distribution to the nucleus increases upon DNA replication stress
YLR097C	HRT3	0.0695015	1.87654	0.0526345	1.42113	0.061068	1.64884	Putative SCF-ubiquitin ligase F-box protein; based on both genetic and physical interactions and sequence similarity; identified in association with Cdc53p, Skp1p and Ubi4 in large and small-scale studies
YKL011C	CCE1	0.0706624	1.90788	0.0511675	1.38152	0.0609149	1.6447	Mitochondrial cruciform cutting endonuclease; cleaves Holliday junctions formed during recombination of mitochondrial DNA; CCE1 has a paralog, MRS1, that arose from the whole genome duplication
YIR016W	YIR016W	0.0631787	1.70583	0.0585381	1.58053	0.0608584	1.64318	Putative protein of unknown function; expression directly regulated by the metabolic and meiotic transcriptional regulator Ume6p; overexpression causes a cell cycle delay or arrest; non-essential gene; YIR016W has a paralog, YOL036W, that arose from the whole genome duplication
YKR035W-A	DID2	0.0618542	1.67006	0.0597817	1.6141	0.0608179	1.64208	Class E protein of the vacuolar protein-sorting (Vps) pathway; binds Vps4p and directs it to dissociate ESCRT-III complexes; forms a functional and physical complex with Ist1p; human ortholog may be altered in breast tumors
YML131W	YML131W	0.0461905	1.24714	0.0753692	2.03497	0.0607798	1.64106	Protein of unknown function; similar to medium chain dehydrogenase/reductases; expression induced by stresses including osmotic shock, DNA damaging agents, and other chemicals; GFP-fusion protein localizes to the cytoplasm; protein abundance increases in response to DNA replication stress
YBR128C	ATG14	0.0621029	1.67678	0.0594389	1.60485	0.0607709	1.64082	Autophagy-specific subunit of phosphatidylinositol 3-kinase complex I; Atg14p targets complex I to the phagophore assembly site (PAS); required for localizing additional ATG proteins to the PAS; required for overflow degradation of misfolded proteins when ERAD is saturated; homolog of human Barkor; other members are Vps34, Vps15, and Vps30p
YIL156W-B	YIL156W-B	0.0573866	1.54944	0.0641422	1.73184	0.0607644	1.64064	Putative protein of unknown function; originally identified based on homology to <i>Ashbya gossypii</i> and other related yeasts; SWAT-GFP and mCherry fusion proteins localize to the vacuole, while SWAT-GFP fusion also localizes to the endoplasmic reticulum
YGL114W	YGL114W	0.0498257	1.34529	0.0716653	1.93496	0.0607455	1.64013	Putative protein of unknown function; predicted member of the oligopeptide transporter (OPT) family of membrane transporters
YLR104W	LCL2	0.0637496	1.72124	0.0577176	1.55837	0.0607336	1.63981	Putative protein of unknown function; mutant is deficient in cell wall mannosylphosphate and has long chronological lifespan; genetic interactions suggest a role in ER-associated protein degradation (ERAD); SWAT-GFP fusion protein localizes to the endoplasmic reticulum and vacuole, while mCherry fusion localizes to just the vacuole
YDL022C-A	YDL022C-A	0.0560308	1.51283	0.065405	1.76593	0.0607179	1.63938	Protein of unknown function; SWAT-GFP and mCherry fusion proteins localize to the cytosol; partially overlaps the verified gene DIA3; identified by fungal homology and RT-PCR; mRNA identified as translated by ribosome profiling data
YJR110W	YMR1	0.0725344	1.95843	0.0487611	1.31655	0.0606477	1.63749	Phosphatidylinositol 3-phosphate (PI3P) phosphatase; involved in various protein sorting pathways, including CVT targeting and endosome to vacuole transport; has similarity to the conserved myotubularin dual specificity phosphatase family
YLR246W	ERF2	0.066859	1.80519	0.0544101	1.46907	0.0606346	1.63713	Subunit of a palmitoyltransferase; this complex adds a palmitoyl lipid moiety to heterolipidated substrates such as Ras1p and Ras2p through a thioester linkage; mutants partially mislocalize Ras2p to the vacuole; palmitoyltransferase is composed of Erf2p and Shr5p
YDR357C	CNL1	0.0683978	1.84674	0.0528621	1.42728	0.0606299	1.63701	Subunit of the BLOC-1 complex involved in endosomal maturation; interacts with Msb3p; null mutant is sensitive to drug inducing secretion of vacuolar cargo; green fluorescent protein (GFP)-fusion protein localizes to the cytoplasm
YAL028W	FRT2	0.0474863	1.28213	0.0736528	1.98863	0.0605695	1.63538	Tail-anchored ER membrane protein of unknown function; interacts with homolog Frt1p; promotes growth in conditions of high Na+, alkaline pH, or cell wall stress, possibly via a role in posttranslational translocation; potential Cdc28p substrate; FRT2 has a paralog, FRT1, that arose from the whole genome duplication
YNL270C	ALP1	0.0590023	1.59306	0.0620502	1.67536	0.0605262	1.63421	Arginine transporter; expression is normally very low and it is unclear what conditions would induce significant expression; ALP1 has a paralog, CAN1, that arose from the whole genome duplication
YDR163W	CWC15	0.0710859	1.91932	0.0499489	1.34862	0.0605174	1.63397	Non-essential protein involved in pre-mRNA splicing; component of a complex containing Cef1p; has similarity to S. pombe Cwf15p
YJR082C	EAF6	0.0654234	1.76643	0.0555952	1.50107	0.0605093	1.63375	Subunit of the NuA4 acetyltransferase complex; this complex acetylates histone H4 and NuA3 acetyltransferase complex that acetylates histone H3
YGR194C	XKS1	0.0647374	1.74791	0.0560789	1.51413	0.0604082	1.63102	Xylulokinase; converts D-xylulose and ATP to xylulose 5-phosphate and ADP; rate limiting step in fermentation of xylulose; required for xylose fermentation by recombinant S. cerevisiae strains
YNL234W	YNL234W	0.0581501	1.57005	0.0625639	1.68923	0.060357	1.62964	Protein of unknown function with similarity to globins; has a functional heme-binding domain; mutant has aneuploidy tolerance; transcription induced by stress conditions; may be involved in glucose signaling or metabolism; regulated by Rgt1
YPL087W	YDC1	0.0737898	1.99232	0.0465985	1.25816	0.0601941	1.62524	Alkaline dihydroceramidase, involved in sphingolipid metabolism; preferentially hydrolyzes dihydroceramide to a free fatty acid and dihydrosphingosine; has a minor reverse activity; YDC1 has a paralog, YPC1, that arose from the whole genome duplication
YGL249W	ZIP2	0.0432582	1.16797	0.0770812	2.08119	0.0601697	1.62458	Meiosis-specific protein; involved in normal synaptonemal complex formation and pairing between homologous chromosomes during meiosis; relocalizes from mitochondrion to cytoplasm upon DNA replication stress
YKL006C-A	SFT1	0.0673381	1.81813	0.0528879	1.42797	0.060113	1.62305	Intra-Golgi v-SNARE; required for transport of proteins between an early and a later Golgi compartment
YCL058C	FYV5	0.0639354	1.72625	0.0561231	1.51532	0.0600292	1.62079	Protein involved in regulation of the mating pathway; binds with Matalpha2p to promoters of haploid-specific genes; required for survival upon exposure to K1 killer toxin; involved in ion homeostasis
YKL085W	MDH1	0.0572842	1.54667	0.0627479	1.69419	0.0600161	1.62043	Mitochondrial malate dehydrogenase; catalyzes interconversion of malate and oxaloacetate; involved in the tricarboxylic acid (TCA) cycle; phosphorylated
YDR406W	PDR15	0.0542169	1.46386	0.0656045	1.77132	0.0599107	1.61759	Plasma membrane ATP binding cassette (ABC) transporter; multidrug transporter and general stress response factor implicated in cellular detoxification; regulated by Pdr1p, Pdr3p and Pdr8p; promoter contains a PDR responsive element; PDR15 has a paralog, PDR5, that arose from the whole genome duplication
YKL053C-A	MDM35	0.0622554	1.6809	0.0574044	1.54992	0.0598299	1.61541	Mitochondrial intermembrane space protein; forms complex with Ups2p that transfers phosphatidylserine from outer membrane to inner membrane for phosphatidylethanolamine synthesis; mutation affects mitochondrial distribution and morphology; contains twin cysteine-x9-cysteine motifs; protein abundance increases in response to DNA replication stress
YDR169C	STB3	0.0575342	1.55342	0.0619356	1.67226	0.0597349	1.61284	Ribosomal RNA processing element (RRPE)-binding protein; involved in the glucose-induced transition from quiescence to growth; restricted to nucleus in quiescent cells, released into cytoplasm after glucose repletion; binds Sin3p; relative distribution to the nucleus increases upon DNA replication stress
YBL090W	MRP21	0.0715332	1.9314	0.047636	1.28617	0.0595846	1.60878	Mitochondrial ribosomal protein of the small subunit; MRP21 exhibits genetic interactions with mutations in the COX2 and COX3 mRNA 5'-untranslated leader sequences
YPL240C	HSP82	0.071006	1.91716	0.0481144	1.29909	0.0595602	1.60813	Hsp90 chaperone; redundant in function with Hsc82p; required for pheromone signaling, negative regulation of Hsf1p; docks with Tom70p for mitochondrial preprotein delivery; promotes telomerase DNA binding, nucleotide addition; protein abundance increases in response to DNA replication stress; contains two acid-rich unstructured regions that promote solubility of chaperone-substrate complexes; HSP…
YJR005W	APL1	0.0659096	1.77956	0.0530834	1.43325	0.0594965	1.60641	Beta-adaptin; large subunit of the clathrin associated protein complex (AP-2); involved in vesicle mediated transport; similar to mammalian beta-chain of the clathrin associated protein complex
YHR194W	MDM31	0.048231	1.30224	0.0707007	1.90892	0.0594659	1.60558	Mitochondrial protein that may have a role in phospholipid metabolism; inner membrane protein with similarity to Mdm32p; required for normal mitochondrial morphology and inheritance; interacts genetically with MMM1, MMM2, MDM10, MDM12, and MDM34
YPL005W	AEP3	0.0773272	2.08784	0.0415688	1.12236	0.059448	1.6051	Peripheral mitochondrial inner membrane protein; may facilitate use of unformylated tRNA-Met in mitochondrial translation initiation; stabilizes the bicistronic AAP1-ATP6 mRNA
YNL074C	MLF3	0.0411155	1.11012	0.0775816	2.0947	0.0593486	1.60241	Serine-rich protein of unknown function; predicted to be palmitoylated; overproduction suppresses growth inhibition caused by exposure to immunosuppressant leflunomide; MLF3 has a paralog, VHS2, that arose from the whole genome duplication
YER137C	YER137C	0.0696194	1.87972	0.0489884	1.32269	0.0593039	1.6012	Putative protein of unknown function
YOR285W	RDL1	0.0686656	1.85397	0.0497127	1.34224	0.0591892	1.59811	Thiosulfate sulfurtransferase; contains a rhodanese-like domain; localized to the mitochondrial outer membrane; protein abundance increases in response to DNA replication stress; similar to the human TSTD gene
YLR446W	YLR446W	0.0638447	1.72381	0.0544845	1.47108	0.0591646	1.59744	Putative hexokinase; transcript is upregulated during sporulation and the unfolded protein response; YLR446W is not an essential gene
YOR258W	HNT3	0.0605091	1.63375	0.0577857	1.56021	0.0591474	1.59698	DNA 5' AMP hydrolase involved in DNA repair; member of the histidine triad (HIT) superfamily of nucleotide-binding proteins; homolog of Aprataxin, a Hint related protein that is mutated in individuals with ataxia with oculomotor apraxia; relative distribution to nuclear foci decreases upon DNA replication stress
YDR286C	YDR286C	0.0624803	1.68697	0.0557901	1.50633	0.0591352	1.59665	Putative protein of unknown function; predicted to have thiol-disulfide oxidoreductase active site
YHR043C	DOG2	0.0592643	1.60014	0.0588439	1.58878	0.0590541	1.59446	2-deoxyglucose-6-phosphate phosphatase; member of a family of low molecular weight phosphatases, induced by oxidative and osmotic stress, confers 2-deoxyglucose resistance when overexpressed; DOG2 has a paralog, DOG1, that arose from a single-locus duplication; the last half of DOG1 and DOG2 are subject to gene conversions among S. cerevisiae, S. paradoxus, and S. mikatae
YBR268W	MRPL37	0.0711927	1.9222	0.04673	1.26171	0.0589613	1.59196	Mitochondrial ribosomal protein of the large subunit
YER163C	GCG1	0.0580355	1.56696	0.059879	1.61673	0.0589573	1.59185	Gamma-glutamyl cyclotransferase; cleaves the gamma-glutamyl bond of glutathione to yield 5-oxoproline and a Cys-Gly dipeptide; similar to mammalian pro-apoptotic protein ChaC1; expression of mouse ChaC1 in yeast increases apoptosis; green fluorescent protein (GFP)-fusion protein localizes to the cytoplasm and nucleus; periodically expressed during the metabolic cycle
YCL021W-A	YCL021W-A	0.0525496	1.41884	0.0653424	1.76424	0.058946	1.59154	Putative protein of unknown function; SWAT-GFP and mCherry fusion proteins localize to the vacuole
YGR250C	RIE1	0.0475021	1.28256	0.0703644	1.89984	0.0589333	1.5912	Putative RNA binding protein; localizes to stress granules induced by glucose deprivation; interacts with Rbg1p in a two-hybrid assay; protein abundance increases in response to DNA replication stress
YPR109W	YPR109W	0.0641667	1.7325	0.0536876	1.44957	0.0589272	1.59103	Predicted membrane protein; SWAT-GFP and mCherry fusion proteins localize to the endoplasmic reticulum; diploid deletion strain has high budding index
YOR036W	PEP12	0.0772086	2.08463	0.0406203	1.09675	0.0589144	1.59069	Target membrane receptor (t-SNARE); for vesicular intermediates traveling between the Golgi apparatus and the vacuole; controls entry of biosynthetic, endocytic, and retrograde traffic into the prevacuolar compartment; syntaxin
YOR283W	YOR283W	0.0787328	2.12579	0.0390454	1.05423	0.0588891	1.59001	Phosphatase with a broad substrate specificity; has some similarity to GPM1/YKL152C, a phosphoglycerate mutase; YOR283W is not an essential gene
YHL020C	OPI1	0.072118	1.94719	0.0454755	1.22784	0.0587968	1.58751	Transcriptional regulator of a variety of genes; phosphorylation by protein kinase A stimulates Opi1p function in negative regulation of phospholipid biosynthetic genes; involved in telomere maintenance; null exhibits disrupted mitochondrial metabolism and low cardiolipin content, strongly correlated with overproduction of inositol; binds to phosphatidic acid
YKR005C	YKR005C	0.0571441	1.54289	0.0603461	1.62935	0.0587451	1.58612	Putative protein of unknown function
YNL242W	ATG2	0.0552568	1.49193	0.062123	1.67732	0.0586899	1.58463	Peripheral membrane protein required for autophagic vesicle formation; also required for vesicle formation during pexophagy and the cytoplasm-to-vaucole targeting (Cvt) pathway; involved in Atg9p cycling between the phagophore assembly site and mitochondria; contains an APT1 domain that binds phosphatidylinositol-3-phosphate; essential for cell cycle progression from G2/M to G1 under nitrogen sta…
YGL192W	IME4	0.0690326	1.86388	0.048321	1.30467	0.0586768	1.58427	mRNA N6-adenosine methyltransferase required for entry into meiosis; mediates N6-adenosine methylation of bulk mRNA during the induction of sporulation which includes the meiotic regulators IME1, IME2 and IME4 itself; repressed in haploids via production of antisense IME4 transcripts; transcribed in diploid cells where antisense transcription is repressed; orthologous to human METTL3 (MT-A70)
YBR269C	SDH8	0.0515322	1.39137	0.065761	1.77555	0.0586466	1.58346	Protein required for assembly of succinate dehydrogenase; interacts with flavinylated Sdh1p and may function as a chaperone for free Sdh1p, protecting its FAD cofactor from redox reactions before assembly of the complex; soluble protein of the mitochondrial matrix; respiratory defect of null mutant is functionally complemented by Drosophila and human orthologs
YBR004C	GPI18	0.0671138	1.81207	0.0501288	1.35348	0.0586213	1.58278	Functional ortholog of human PIG-V; PIG-V is a mannosyltransferase that transfers the second mannose in glycosylphosphatidylinositol biosynthesis; the authentic, non-tagged protein was localized to mitochondria
YBR203W	COS111	0.0786928	2.12471	0.0382653	1.03316	0.0584791	1.57893	Protein required for antifungal drug ciclopirox olamine resistance; not related to the subtelomerically-encoded COS family; the authentic, non-tagged protein is detected in highly purified mitochondria in high-throughput studies
YJL094C	KHA1	0.0472039	1.27451	0.0697524	1.88332	0.0584782	1.57891	Putative K+/H+ antiporter; has a probable role in intracellular cation homeostasis; localized to Golgi vesicles and detected in highly purified mitochondria in high-throughput studies
YOL016C	CMK2	0.0662296	1.7882	0.0505004	1.36351	0.058365	1.57586	Calmodulin-dependent protein kinase; may play a role in stress response, many CA++/calmodulan dependent phosphorylation substrates demonstrated in vitro, amino acid sequence similar to mammalian Cam Kinase II; CMK2 has a paralog, CMK1, that arose from the whole genome duplication
YMR028W	TAP42	0.07772	2.09844	0.0388082	1.04782	0.0582641	1.57313	Essential protein involved in the TOR signaling pathway; physically associates with the protein phosphatase 2A and the SIT4 protein phosphatase catalytic subunits
YLR258W	GSY2	0.062957	1.69984	0.0535439	1.44569	0.0582505	1.57276	Glycogen synthase; expression induced by glucose limitation, nitrogen starvation, heat shock, and stationary phase; activity regulated by cAMP-dependent, Snf1p and Pho85p kinases as well as by the Gac1p-Glc7p phosphatase; GSY2 has a paralog, GSY1, that arose from the whole genome duplication; relocalizes from cytoplasm to plasma membrane upon DNA replication stress
YOR245C	DGA1	0.0702132	1.89576	0.0462772	1.24948	0.0582452	1.57262	Diacylglycerol acyltransferase; catalyzes the terminal step of triacylglycerol (TAG) formation, acylates diacylglycerol using acyl-CoA as an acyl donor; Lro1p and Dga1p can O-acylate ceramides; localized to lipid particles
YDR350C	ATP22	0.0702093	1.89565	0.0461816	1.2469	0.0581954	1.57128	Specific translational activator for the mitochondrial ATP6 mRNA; Atp6p encodes a subunit of F1F0 ATP synthase; localized to the mitochondrial inner membrane
YML095C	RAD10	0.0505407	1.3646	0.0657811	1.77609	0.0581609	1.57034	Single-stranded DNA endonuclease (with Rad1p); cleaves single-stranded DNA during nucleotide excision repair and double-strand break repair; subunit of Nucleotide Excision Repair Factor 1 (NEF1); homolog of human ERCC1 protein
YIR028W	DAL4	0.05962	1.60974	0.0565617	1.52717	0.0580909	1.56845	Allantoin permease; expression sensitive to nitrogen catabolite repression and induced by allophanate, an intermediate in allantoin degradation
YBR133C	HSL7	0.0694713	1.87572	0.0466971	1.26082	0.0580842	1.56827	Protein arginine N-methyltransferase; exhibits septin and Hsl1p-dependent localization to the bud neck in budded cells and periodic Hsl1p-dependent phosphorylation; required with Hsl1p, and Elm1p for the mother-bud neck recruitment, phosphorylation, and degradation of Swe1p; interacts directly with Swe1p; relocalizes away from bud neck upon DNA replication stress; human homolog PRMT5 can compleme…
YJR133W	XPT1	0.0559449	1.51051	0.0601818	1.62491	0.0580634	1.56771	Xanthine-guanine phosphoribosyl transferase; required for xanthine utilization and for optimal utilization of guanine
YPR020W	ATP20	0.0684586	1.84838	0.0473993	1.27978	0.057929	1.56408	Subunit g of the mitochondrial F1F0 ATP synthase; reversibly phosphorylated on two residues; unphosphorylated form is required for dimerization of the ATP synthase complex, which in turn determines oligomerization of the complex and the shape of inner membrane cristae
YNL122C	YNL122C	0.0659426	1.78045	0.049464	1.33553	0.0577033	1.55799	Mitochondrial ribosomal protein of the large subunit; homologous to bacterial L35 and human MRPL35 ribosomal proteins
YGR220C	MRPL9	0.0576588	1.55679	0.0576269	1.55593	0.0576428	1.55636	Mitochondrial ribosomal protein of the large subunit
YPR121W	THI22	0.0691783	1.86781	0.0458931	1.23911	0.0575357	1.55346	Protein with similarity to hydroxymethylpyrimidine phosphate kinases; member of a gene family with THI20 and THI21; not required for thiamine biosynthesis; SWAT-GFP and mCherry fusion proteins localize to the endoplasmic reticulum and vacuole respectively
YLR257W	YLR257W	0.0708691	1.91347	0.0441906	1.19315	0.0575299	1.55331	Protein of unknown function; protein abundance increases in response to DNA replication stress
YLR035C	MLH2	0.0638108	1.72289	0.0509317	1.37516	0.0573713	1.54902	Protein involved in mismatch repair and meiotic recombination; only certain frameshift intermediates are mismatch repair substrates; forms a complex with Mlh1p
YOL086W-A	MHF1	0.0731833	1.97595	0.0414768	1.11987	0.05733	1.54791	Component of the heterotetrameric MHF histone-fold complex; in humans the MHF complex interacts with both DNA and Mph1p ortholog FANCM, a Fanconi anemia complementation group protein, to stabilize and remodel blocked replication forks and repair damaged DNA; mhf1 srs2 double mutants are MMS hypersensitive; ortholog of human centromere constitutive-associated network (CCAN) subunit CENP-S, also kn…
YKL148C	SDH1	0.0534882	1.44418	0.061103	1.64978	0.0572956	1.54698	Flavoprotein subunit of succinate dehydrogenase; couples the oxidation of succinate to the transfer of electrons to ubiquinone as part of the TCA cycle and the mitochondrial respiratory chain; FAD binding to Sdh1p is required for the assembly of the succinate dehydrogenase subunits; mutations in human ortholog SDHA are associated with Leigh syndrome
YDL243C	AAD4	0.05136	1.38672	0.0630656	1.70277	0.0572128	1.54475	Putative aryl-alcohol dehydrogenase; involved in oxidative stress response; similar to P. chrysosporium aryl-alcohol dehydrogenase; expression induced in cells treated with the mycotoxin patulin; members of the AAD gene family comprise three pairs (AAD3 + AAD15, AAD6/AAD16 + AAD4, AAD10 + AAD14) whose two genes are more related to one another than to other members of the family
YHR075C	PPE1	0.0463261	1.2508	0.0680921	1.83849	0.0572091	1.54465	Protein with carboxyl methyl esterase activity; may have a role in demethylation of the phosphoprotein phosphatase catalytic subunit; also identified as a small subunit mitochondrial ribosomal protein
YGL219C	MDM34	0.0619855	1.67361	0.0523394	1.41316	0.0571624	1.54339	Mitochondrial component of the ERMES complex; links the ER to mitochondria and may promote inter-organellar calcium and phospholipid exchange as well as coordinating mitochondrial DNA replication and growth; required for mitophagy; ERMES complex is often co-localized with peroxisomes and with concentrated areas of pyruvate dehydrogenase
YBR258C	SHG1	0.0647614	1.74856	0.0494568	1.33533	0.0571091	1.54194	Subunit of the COMPASS (Set1C) complex; COMPASS methylates histone H3 on lysine 4 and is required in transcriptional silencing near telomeres
YDR515W	SLF1	0.0556694	1.50308	0.0585386	1.58054	0.057104	1.54181	RNA binding protein that associates with polysomes; may be involved in regulating mRNA translation; involved in the copper-dependent mineralization of copper sulfide complexes on cell surface in cells cultured in copper salts; SLF1 has a paralog, SRO9, that arose from the whole genome duplication; protein abundance increases in response to DNA replication stress
YHR059W	FYV4	0.0562245	1.51806	0.0579461	1.56455	0.0570853	1.5413	Protein of unknown function; required for survival upon exposure to K1 killer toxin
YPR151C	SUE1	0.0620044	1.67412	0.0519072	1.4015	0.0569558	1.53781	Protein required for degradation of unstable forms of cytochrome c; located in the mitochondria
YCL073C	GEX1	0.0444849	1.20109	0.0694259	1.8745	0.0569554	1.5378	Proton:glutathione antiporter; localized to the vacuolar and plasma membranes; imports glutathione from the vacuole and exports it through the plasma membrane; has a role in resistance to oxidative stress and modulation of the PKA pathway; GEX1 has a paralog, GEX2, that arose from a segmental duplication
YKL087C	CYT2	0.0589469	1.59157	0.0547894	1.47931	0.0568681	1.53544	Cytochrome c1 heme lyase; involved in maturation of cytochrome c1, which is a subunit of the mitochondrial ubiquinol-cytochrome-c reductase; links heme covalently to apocytochrome c1; human homolog HCCS can complement yeast cyt2 null mutant
YGL037C	PNC1	0.0435231	1.17512	0.0700349	1.89094	0.056779	1.53303	Nicotinamidase that converts nicotinamide to nicotinic acid; part of the NAD(+) salvage pathway; required for life span extension by calorie restriction; lacks a peroxisomal targeting signal but is imported into peroxisomes via binding to Gpd1p; PNC1 expression responds to all known stimuli that extend replicative life span; protein increases in abundance and relative distribution to cytoplasmic …
YBL093C	ROX3	0.0756562	2.04272	0.0376496	1.01654	0.0566529	1.52963	Subunit of the RNA polymerase II mediator complex; associates with core polymerase subunits to form the RNA polymerase II holoenzyme
YGL134W	PCL10	0.0619888	1.6737	0.0512904	1.38484	0.0566396	1.52927	Pho85p cyclin; recruits, activates, and targets Pho85p cyclin-dependent protein kinase to its substrate; PCL10 has a paralog, PCL8, that arose from the whole genome duplication
YKR085C	MRPL20	0.0707146	1.90929	0.0424827	1.14703	0.0565987	1.52816	Mitochondrial ribosomal protein of the large subunit
YGR142W	BTN2	0.0591974	1.59833	0.0538775	1.45469	0.0565374	1.52651	v-SNARE binding protein; facilitates specific protein retrieval from a late endosome to the Golgi; modulates arginine uptake, possible role in mediating pH homeostasis between the vacuole and plasma membrane H(+)-ATPase; contributes to prion curing; preferentially expressed after severe ethanol stress
YDR090C	YDR090C	0.0756521	2.04261	0.0373975	1.00973	0.0565248	1.52617	Putative protein of unknown function
YKL089W	MIF2	0.0654116	1.76611	0.0475526	1.28392	0.0564821	1.52502	Protein required for structural integrity of elongating spindles; localizes to the kinetochore; interacts with histones H2A, H2B, and H4; phosphorylated by Ipl1p; orthologous to human centromere constitutive-associated network (CCAN) subunit CENP-C and fission yeast cnp3
YKR053C	YSR3	0.05379	1.45233	0.0591584	1.59728	0.0564742	1.5248	Dihydrosphingosine 1-phosphate phosphatase; membrane protein involved in sphingolipid metabolism; YSR3 has a paralog, LCB3, that arose from the whole genome duplication
YDR479C	PEX29	0.054764	1.47863	0.0581533	1.57014	0.0564587	1.52438	ER-resident protein involved in peroxisomal biogenesis; ER-localized protein that associates with peroxisomes; interacts with Pex30p and reticulons Rtn1p and Yop1p to regulate peroxisome biogenesis from the ER; role in peroxisomal-destined vesicular flow from the ER; regulates peroxisomal size, number and distribution; Pex28p and Pex29p may act at steps upstream of those mediated by Pex30p, Pex31…
YNL032W	SIW14	0.0547704	1.4788	0.0580824	1.56822	0.0564264	1.52351	Tyrosine phosphatase involved in actin organization and endocytosis; localized to the cytoplasm
YPL132W	COX11	0.065561	1.77015	0.0472697	1.27628	0.0564154	1.52321	Protein required for delivery of copper to Cox1p; mitochondrial inner membrane protein; association with mitochondrial ribosomes suggests that copper delivery may occur during translation of Cox1p
YOR344C	TYE7	0.0543247	1.46677	0.0584417	1.57793	0.0563832	1.52235	Serine-rich protein that contains a bHLH DNA binding motif; binds E-boxes of glycolytic genes and contributes to their activation; may function as a transcriptional activator in Ty1-mediated gene expression; bHLH stands for basic-helix-loop-helix
YKR007W	MEH1	0.0641711	1.73262	0.0485791	1.31163	0.0563751	1.52213	Component of the EGO and GSE complexes; EGO is involved in the regulation of microautophagy and GSE is required for proper sorting of amino acid permease Gap1p; loss results in a defect in vacuolar acidification
YGL059W	PKP2	0.0613404	1.65619	0.0513746	1.38711	0.0563575	1.52165	Mitochondrial protein kinase; negatively regulates activity of the pyruvate dehydrogenase complex by phosphorylating the ser-133 residue of the Pda1p subunit; acts in concert with kinase Pkp1p and phosphatases Ptc5p and Ptc6p; relocalizes from mitochondrion to cytoplasm upon DNA replication stress
YJL184W	GON7	0.0629596	1.69991	0.0497302	1.34272	0.0563449	1.52131	Component of the EKC/KEOPS protein complex; EKC/KEOPS complex is required for t6A tRNA modification and telomeric TG1-3 recombination; may have role in transcription; implicated in osmotic stress response; other complex members are Kae1p, Cgi121p, Pcc1p, and Bud32p
YMR002W	MIX17	0.072695	1.96277	0.0398844	1.07688	0.0562897	1.51982	Mitochondrial intermembrane space protein; required for normal oxygen consumption; contains twin cysteine-x9-cysteine motifs; protein abundance increases in response to DNA replication stress
YMR234W	RNH1	0.0456358	1.23217	0.0669318	1.80716	0.0562838	1.51966	Ribonuclease H1; able to bind double-stranded RNAs and RNA-DNA hybrids; associates with RNAse polymerase I.
YDR297W	SUR2	0.0587833	1.58715	0.0536965	1.4498	0.0562399	1.51848	Sphinganine C4-hydroxylase; catalyses the conversion of sphinganine to phytosphingosine in sphingolipid biosyntheis
YPL134C	ODC1	0.0591868	1.59804	0.0532564	1.43792	0.0562216	1.51798	Mitochondrial inner membrane transporter; 2-oxodicarboxylate transporter, exports 2-oxoadipate and 2-oxoglutarate from the mitochondrial matrix to the cytosol for lysine and glutamate biosynthesis and lysine catabolism; suppresses, in multicopy, an fmc1 null mutation; ODC1 has a paralog, ODC2, that arose from the whole genome duplication
YBR126W-A	MEO1	0.0543904	1.46854	0.0580427	1.56715	0.0562165	1.51785	Putative protein of unknown function; identified by gene-trapping, microarray analysis, and genome-wide homology searches; mRNA identified as translated by ribosome profiling data; SWAT-GFP, seamless-GFP and mCherry fusion proteins localize to the endoplasmic reticulum; partially overlaps the dubious ORF YBR126W-B
YHR166C	CDC23	0.0499316	1.34815	0.0624824	1.68702	0.056207	1.51759	Subunit of the Anaphase-Promoting Complex/Cyclosome (APC/C); APC/C is a ubiquitin-protein ligase required for degradation of anaphase inhibitors, including mitotic cyclins, during the metaphase/anaphase transition
YDR249C	YDR249C	0.0548509	1.48097	0.0574638	1.55152	0.0561573	1.51625	Putative protein of unknown function
YKR014C	YPT52	0.075143	2.02886	0.0370752	1.00103	0.0561091	1.51495	Endosomal Rab family GTPase; required for vacuolar protein sorting, endocytosis and multivesicular body (MVB) biogenesis and sorting; required for localization of the CORVET complex to endosomes; involved in autophagy and ionic stress tolerance; similar to Vps21p and Ypt53p; mammalian Rab5 homolog; protein abundance increases in response to DNA replication stress
YHR090C	YNG2	0.0543915	1.46857	0.0577468	1.55916	0.0560692	1.51387	Subunit of NuA4, an essential histone acetyltransferase complex; positions Piccolo NuA4 for efficient acetylation of histone H4 or histone H2A; relocalizes to the cytosol in response to hypoxia; similar to human tumor suppressor ING1 and its isoforms ING4 and ING5
YCR009C	RVS161	0.0568743	1.53561	0.0548454	1.48083	0.0558599	1.50822	Amphiphysin-like lipid raft protein; N-BAR domain protein that interacts with Rvs167p and regulates polarization of the actin cytoskeleton, endocytosis, cell polarity, cell fusion and viability following starvation or osmotic stress
YJL031C	BET4	0.0667877	1.80327	0.0448661	1.21139	0.0558269	1.50733	Alpha subunit of Type II geranylgeranyltransferase; required for vesicular transport between the endoplasmic reticulum and the Golgi; provides a membrane attachment moiety to Rab-like proteins Ypt1p and Sec4p
YMR311C	GLC8	0.0591313	1.59654	0.0524872	1.41715	0.0558092	1.50685	Regulatory subunit of protein phosphatase 1 (Glc7p); involved in glycogen metabolism and chromosome segregation; proposed to regulate Glc7p activity via conformational alteration; ortholog of the mammalian protein phosphatase inhibitor 2; protein abundance increases in response to DNA replication stress
YBR253W	SRB6	0.0582379	1.57242	0.0533783	1.44122	0.0558081	1.50682	Subunit of the RNA polymerase II mediator complex; associates with core polymerase subunits to form the RNA polymerase II holoenzyme; essential for transcriptional regulation
YKL108W	SLD2	0.0601952	1.62527	0.0511412	1.38081	0.0556682	1.50304	Single-stranded DNA origin-binding and annealing protein; required for initiation of DNA replication; phosphorylated in S phase by cyclin-dependent kinases (Cdks), promoting origin binding, DNA replication and Dpb11p complex formation; component of the preloading complex; binds the Mcm2-7p complex to prevent inappropriate Mcm2-7p interaction with the GINS complex in G1; required for S phase check…
YPR005C	HAL1	0.0607505	1.64026	0.0505486	1.36481	0.0556495	1.50254	Cytoplasmic protein involved in halotolerance; decreases intracellular Na+ (via Ena1p) and increases intracellular K+ by decreasing efflux; expression repressed by Ssn6p-Tup1p and Sko1p and induced by NaCl, KCl, and sorbitol through Gcn4p
YMR052W	FAR3	0.0574972	1.55242	0.0536879	1.44957	0.0555925	1.501	Protein of unknown function; involved in recovery from cell cycle arrest in response to pheromone, in a Far1p-independent pathway; interacts with Far7p, Far8p, Far9p, Far10p, and Far11p; localizes to the endoplasmic reticulum; protein abundance increases in response to DNA replication stress
YBR194W	AIM4	0.0431203	1.16425	0.067852	1.832	0.0554862	1.49813	Protein proposed to be associated with the nuclear pore complex; null mutant is viable, displays elevated frequency of mitochondrial genome loss and is sensitive to freeze-thaw stress
YPL215W	CBP3	0.0564142	1.52318	0.0544905	1.47124	0.0554523	1.49721	Mitochondrial protein required for assembly of cytochrome bc1 complex; forms a complex with Cbp6p that binds to mt ribosomes near the polypeptide tunnel exit and promotes efficient translation of the COB mRNA; Cbp3p-Cbp6p complex also interacts with newly synthesized cytochrome b (Cobp) and Cbp4p to promote assembly of Cobp into the cytochrome bc1 complex; Cbp3p-Cbp6p complex is sequestered if as…
YIL008W	URM1	0.0702431	1.89656	0.0406254	1.09688	0.0554342	1.49672	Ubiquitin-like protein involved in thiolation of cytoplasmic tRNAs; receives sulfur from the E1-like enzyme Uba4p and transfers it to tRNA; also functions as a protein tag with roles in nutrient sensing and oxidative stress response
YLR295C	ATP14	0.071415	1.9282	0.0394452	1.06502	0.0554301	1.49661	Subunit h of the F0 sector of mitochondrial F1F0 ATP synthase; F1F0 ATP synthase is a large, evolutionarily conserved enzyme complex required for ATP synthesis; protein abundance increases in response to DNA replication stress
YKL005C	BYE1	0.0590388	1.59405	0.0516709	1.39512	0.0553549	1.49458	Negative regulator of transcription elongation; contains a TFIIS-like domain that associates with chromatin and a PHD domain that interacts with H3K4me3; multicopy suppressor of temperature-sensitive ess1 mutations, binds RNA polymerase II large subunit
YDR177W	UBC1	0.0575555	1.554	0.0530896	1.43342	0.0553225	1.49371	Ubiquitin-conjugating enzyme; key E2 partner with Ubc4p for the anaphase-promoting complex (APC); mediates selective degradation of short-lived and abnormal proteins; plays a role in vesicle biogenesis and ER-associated protein degradation (ERAD); component of the cellular stress response; protein abundance increases in response to DNA replication stress key E2 partner with Ubc4p for the anaphase…
YBR169C	SSE2	0.0644783	1.74091	0.0459903	1.24174	0.0552343	1.49133	Member of Hsp110 subclass of the heat shock protein 70 (HSP70) family; serves as nucleotide exchange factor to load ATP onto the SSA class of cytosolic Hsp70s; may be involved in protein folding; localized to the cytoplasm; SSE2 has a paralog, SSE1, that arose from the whole genome duplication
YNL311C	SKP2	0.0526947	1.42276	0.0575964	1.5551	0.0551455	1.48893	F-box protein of unknown function; predicted to be part of an SCF ubiquitin protease complex; involved in regulating protein levels of sulfur metabolism enzymes; may interact with ribosomes, based on co-purification experiments
YBR148W	YSW1	0.0493746	1.33312	0.0608733	1.64358	0.055124	1.48835	Protein required for normal prospore membrane formation; interacts with Gip1p, which is the meiosis-specific regulatory subunit of the Glc7p protein phosphatase; expressed specifically in spores and localizes to the prospore membrane; YSW1 has a paralog, SPO21, that arose from the whole genome duplication
YMR075W	RCO1	0.0713386	1.92614	0.0388573	1.04915	0.0550979	1.48764	Essential component of the Rpd3S histone deacetylase complex; interacts with Eaf3p
YDL024C	DIA3	0.0527846	1.42519	0.0574022	1.54986	0.0550934	1.48752	Protein of unknown function; involved in invasive and pseudohyphal growth
YDL044C	MTF2	0.0665999	1.7982	0.0432484	1.16771	0.0549241	1.48295	Mitochondrial protein that interacts with mitochondrial RNA polymerase; interacts with an N-terminal region of mitochondrial RNA polymerase (Rpo41p) and couples RNA processing and translation to transcription
YDL045W-A	MRP10	0.0558867	1.50894	0.0537084	1.45013	0.0547976	1.47953	Mitochondrial ribosomal protein of the small subunit; contains twin cysteine-x9-cysteine motifs; oxidized by Mia40p during import into mitochondria
YDR070C	FMP16	0.0464883	1.25518	0.0630803	1.70317	0.0547843	1.47918	Protein of unknown function; may be involved in responding to conditions of stress; the authentic, non-tagged protein is detected in highly purified mitochondria in high-throughput studies; protein abundance increases in response to DNA replication stress
YPR003C	YPR003C	0.0628751	1.69763	0.0465171	1.25596	0.0546961	1.4768	Putative sulfate permease; physically interacts with Hsp82p; green fluorescent protein (GFP)-fusion protein localizes to the ER; YPR003C is not an essential gene
YPR030W	CSR2	0.0659006	1.77932	0.0432642	1.16813	0.0545824	1.47373	Nuclear ubiquitin protein ligase binding protein; may regulate utilization of nonfermentable carbon sources and endocytosis of plasma membrane proteins; overproduction suppresses chs5 spa2 lethality at high temp; ubiquitinated by Rsp5p, deubiquitinated by Ubp2p; CSR2 has a paralog, ECM21, that arose from the whole genome duplication
YDR530C	APA2	0.0450585	1.21658	0.0639952	1.72787	0.0545268	1.47222	Diadenosine 5',5'''-P1,P4-tetraphosphate phosphorylase II; AP4A phosphorylase involved in catabolism of bis(5'-nucleosidyl) tetraphosphates; APA2 has a paralog, APA1, that arose from the whole genome duplication
YMR185W	RTP1	0.0619739	1.6733	0.0470656	1.27077	0.0545198	1.47203	Protein required for the nuclear import and biogenesis of RNA pol II; conflicting evidence on whether null mutant is viable with elongated buds, or inviable; interacts with Rpb2, Rpb3, Nup116p, Nup100p and components of the R2TP complex (Rvb1p, Rvb2p, Pih1p); similar to human TMCO7 gene
YOL102C	TPT1	0.0610952	1.64957	0.0478115	1.29091	0.0544533	1.47024	tRNA 2'-phosphotransferase that catalyzes final step in tRNA splicing: the transfer of the 2'-PO(4) from the splice junction to NAD(+) to form ADP-ribose 1''-2''cyclic phosphate and nicotinamide
YPR082C	DIB1	0.0636069	1.71739	0.0452636	1.22212	0.0544353	1.46975	17-kDa component of the U4/U6aU5 tri-snRNP; plays an essential role in pre-mRNA splicing; human ortholog TXNL4A (the human U5-specific 15-kDa protein) complements yeast dib1 null mutant
YBR297W	MAL33	0.0615335	1.66141	0.047228	1.27516	0.0543808	1.46828	MAL-activator protein; part of complex locus MAL3; nonfunctional in genomic reference strain S288C
YDR088C	SLU7	0.0487416	1.31602	0.0600072	1.62019	0.0543744	1.46811	RNA splicing factor; required for ATP-independent portion of 2nd catalytic step of spliceosomal RNA splicing; interacts with Prp18p; contains zinc knuckle domain
YBR251W	MRPS5	0.05886	1.58922	0.0498664	1.34639	0.0543632	1.46781	Mitochondrial ribosomal protein of the small subunit
YBR071W	YBR071W	0.0429714	1.16023	0.065664	1.77293	0.0543177	1.46658	Protein of unknown function found in the cytoplasm and bud neck; mRNA expression may be regulated by the cell cycle and/or cell wall stress; overexpression of YBR071W affects endocytic protein trafficking
YER058W	PET117	0.0665824	1.79773	0.0420043	1.13412	0.0542934	1.46592	Protein required for assembly of cytochrome c oxidase
YJL004C	SYS1	0.0428659	1.15738	0.0656037	1.7713	0.0542348	1.46434	Integral membrane protein of the Golgi; required for targeting of the Arf-like GTPase Arl3p to the Golgi; multicopy suppressor of ypt6 null mutation
YER096W	SHC1	0.0490103	1.32328	0.0594037	1.6039	0.054207	1.46359	Sporulation-specific activator of Chs3p (chitin synthase III); required for the synthesis of the chitosan layer of ascospores; transcriptionally induced at alkaline pH; SHC1 has a paralog, SKT5, that arose from the whole genome duplication
YDR068W	DOS2	0.0690569	1.86454	0.0393146	1.06149	0.0541857	1.46301	Protein of unknown function; green fluorescent protein (GFP)-fusion protein localizes to the cytoplasm
YDR379C-A	SDH6	0.0498806	1.34678	0.0584414	1.57792	0.054161	1.46235	Mitochondrial protein involved in assembly of succinate dehydrogenase; has a role in maturation of the Sdh2p subunit; member of the LYR protein family; mutations in human ortholog SDHAF1 are associated with infantile leukoencephalopathy
YJR141W	IPA1	0.0615748	1.66252	0.0467116	1.26121	0.0541432	1.46187	Essential protein of unknown function
YHR124W	NDT80	0.0620683	1.67584	0.0461295	1.2455	0.0540989	1.46067	Meiosis-specific transcription factor; required for exit from pachytene and for full meiotic recombination; activates middle sporulation genes; competes with Sum1p for binding to promoters containing middle sporulation elements (MSE)
YNL213C	RRG9	0.0699621	1.88898	0.0382184	1.0319	0.0540903	1.46044	Protein of unknown function; null mutant lacks mitochondrial DNA and cannot grow on glycerol; the authentic, non-tagged protein is detected in highly purified mitochondria in high-throughput studies
YOR347C	PYK2	0.0469947	1.26886	0.0610358	1.64797	0.0540153	1.45841	Pyruvate kinase; appears to be modulated by phosphorylation; transcription repressed by glucose, and Pyk2p may be active under low glycolytic flux; PYK2 has a paralog, CDC19, that arose from the whole genome duplication
YDR421W	ARO80	0.0665912	1.79796	0.0412309	1.11324	0.0539111	1.4556	Zinc finger transcriptional activator of the Zn2Cys6 family; activates transcription of aromatic amino acid catabolic genes in the presence of aromatic amino acids
YDL010W	GRX6	0.0690031	1.86308	0.038778	1.04701	0.0538905	1.45504	Cis-golgi localized monothiol glutaredoxin, binds Fe-S cluster; more similar in activity to dithiol than other monothiol glutaredoxins; involved in the oxidative stress response; GRX6 has a paralog, GRX7, that arose from the whole genome duplication
YBL113C	YBL113C	0.0605985	1.63616	0.0469673	1.26812	0.0537829	1.45214	Helicase-like protein encoded within the telomeric Y' element
YPR158W	CUR1	0.0541346	1.46163	0.0533182	1.43959	0.0537264	1.45061	Sorting factor, central regulator of spatial protein quality control; physically and functionally interacts with chaperones to promote sorting and deposition of misfolded proteins into cytosolic compartments; involved in destabilization of [URE3] prions; CUR1 has a paralog, BTN2, that arose from the whole genome duplication
YNL180C	RHO5	0.054381	1.46829	0.0529967	1.43091	0.0536888	1.4496	Non-essential small GTPase of the Rho/Rac family of Ras-like proteins; RAC1 ortholog; regulated by phosphorylation and ubiquitination; likely involved in protein kinase C (Pkc1p)-dependent signal transduction pathway that controls cell integrity
YDR034W-B	YDR034W-B	0.0439652	1.18706	0.0633052	1.70924	0.0536352	1.44815	Predicted tail-anchored plasma membrane protein; contains conserved CYSTM module; related proteins in other organisms may be involved in response to stress; N- and C-terminal fusion proteins localize to the cell periphery; YDR034W-B has a paralog, YBR056W-A, that arose from the whole genome duplication
YOR136W	IDH2	0.0407386	1.09994	0.0664819	1.79501	0.0536103	1.44748	Subunit of mitochondrial NAD(+)-dependent isocitrate dehydrogenase; complex catalyzes the oxidation of isocitrate to alpha-ketoglutarate in the TCA cycle; phosphorylated
YLL005C	SPO75	0.0488842	1.31987	0.0581958	1.57129	0.05354	1.44558	Meiosis-specific protein of unknown function; required for spore wall formation during sporulation; dispensable for both nuclear divisions during meiosis
YBL107C	MIX23	0.0667033	1.80099	0.0403332	1.089	0.0535182	1.44499	Mitochondrial intermembrane space protein of unknown function; imported via the MIA import machinery; contains an unusual twin cysteine motif (CX13C CX14C)
YPL230W	USV1	0.0565249	1.52617	0.0505014	1.36354	0.0535132	1.44486	Putative transcription factor containing a C2H2 zinc finger; mutation affects transcriptional regulation of genes involved in growth on non-fermentable carbon sources, response to salt stress and cell wall biosynthesis; USV1 has a paralog, RGM1, that arose from the whole genome duplication
YGR101W	PCP1	0.0443485	1.19741	0.0625844	1.68978	0.0534665	1.44359	Mitochondrial serine protease; required for the processing of various mitochondrial proteins and maintenance of mitochondrial DNA and morphology; belongs to the rhomboid-GlpG superfamily of intramembrane peptidases
YML130C	ERO1	0.0637088	1.72014	0.0432182	1.16689	0.0534635	1.44351	Thiol oxidase required for oxidative protein folding in the ER; essential for maintaining ER redox balance; feedback regulated via reduction and oxidation of regulatory bonds; reduced Pdi1p activates Ero1p by direct reduction of Ero1p regulatory bonds; depletion of thiol substrates and accumulation of oxidized Pdi1p results in inactivation of Ero1p by both Pdi1p-mediated oxidation and autonomous …
YEL035C	UTR5	0.0433057	1.16925	0.0635949	1.71706	0.0534503	1.44316	Protein of unknown function; transcription may be regulated by Gcr1p; essential for growth under standard (aerobic) conditions but not under anaerobic conditions
YGR230W	BNS1	0.0580446	1.5672	0.0488445	1.3188	0.0534445	1.443	Protein of unknown function; overexpression bypasses need for Spo12p, but not required for meiosis; BNS1 has a paralog, SPO12, that arose from the whole genome duplication
YDL180W	YDL180W	0.0403633	1.08981	0.0664906	1.79525	0.0534269	1.44253	Putative protein of unknown function; green fluorescent protein (GFP)-fusion protein localizes to the vacuole
YPR068C	HOS1	0.0524185	1.4153	0.0543404	1.46719	0.0533795	1.44125	Class I histone deacetylase (HDAC) family member; deacetylates Smc3p on lysine residues at anaphase onset; has sequence similarity to Hda1p, Rpd3p, Hos2p, and Hos3p; interacts with the Tup1p-Ssn6p corepressor complex
YGL263W	COS12	0.0478943	1.29315	0.0588049	1.58773	0.0533496	1.44044	Endosomal protein involved in turnover of plasma membrane proteins; member of the DUP380 subfamily of conserved, often subtelomeric COS genes; required for the multivesicular vesicle body sorting pathway that internalizes plasma membrane proteins for degradation; Cos proteins provide ubiquitin in trans for nonubiquitinated cargo proteins
YPL206C	PGC1	0.0486788	1.31433	0.0579275	1.56404	0.0533032	1.43919	Phosphatidylglycerol phospholipase C; regulates phosphatidylglycerol (PG) accumulation via a phospholipase C-type degradation mechanism; PG levels affect mitochondrial function; contains glycerophosphodiester phosphodiesterase motifs
YGR070W	ROM1	0.0669634	1.80801	0.0395499	1.06785	0.0532567	1.43793	Guanine nucleotide exchange factor (GEF) for Rho1p; mutations are synthetically lethal with mutations in rom2, which also encodes a GEP; ROM1 has a paralog, ROM2, that arose from the whole genome duplication
YEL005C	VAB2	0.0470643	1.27074	0.0594346	1.60473	0.0532495	1.43774	Subunit of the BLOC-1 complex involved in endosomal maturation; interacts with Vps21p-GFP; has potential role in vacuolar function, as suggested by its ability to bind Vac8p; likely member of; Vab2p-GFP-fusion localizes to cytoplasm in punctate pattern
YIL166C	YIL166C	0.0665578	1.79706	0.039769	1.07376	0.0531634	1.43541	Putative protein with similarity to allantoate permease; similar to the allantoate permease (Dal5p) subfamily of the major facilitator superfamily; mRNA expression is elevated by sulfur limitation; YIL166C is a non-essential gene
YDR085C	AFR1	0.0593898	1.60352	0.0468812	1.26579	0.0531355	1.43466	Protein required for pheromone-induced projection (shmoo) formation; regulates septin architecture during mating; has an RVXF motif that mediates targeting of Glc7p to mating projections; interacts with Cdc12p; AFR1 has a paralog, YER158C, that arose from the whole genome duplication
YDR183W	PLP1	0.0622458	1.68064	0.0437618	1.18157	0.0530038	1.4311	Protein that interacts with CCT (chaperonin containing TCP-1) complex; has a role in actin and tubulin folding; has weak similarity to phosducins, which are G-protein regulators
YGR076C	MRPL25	0.0603471	1.62937	0.0456537	1.23265	0.0530004	1.43101	Mitochondrial ribosomal protein of the large subunit; mutation confers increased replicative lifespan
YJR112W-A	YJR112W-A	0.0509553	1.37579	0.0550022	1.48506	0.0529788	1.43043	Putative protein of unknown function; SWAT-GFP and mCherry fusion proteins localize to the endoplasmic reticulum; identified based on homology to <i>Ashbya gossypii</i>
YNL011C	YNL011C	0.0422438	1.14058	0.0636082	1.71742	0.052926	1.429	Putative protein of unknown function; YNL011C is not an essential gene
YCR015C	CTO1	0.0558194	1.50712	0.0499602	1.34893	0.0528898	1.42802	Protein required for cold tolerance; involved in phosphate uptake; YCR015C is not an essential gene
YBR062C	YBR062C	0.0507407	1.37	0.0549599	1.48392	0.0528503	1.42696	Protein of unknown function that interacts with Msb2p; may play a role in activation of the filamentous growth pathway
YDR493W	MZM1	0.0595247	1.60717	0.0460187	1.2425	0.0527717	1.42484	Protein required for assembly of the cytochrome bc(1) complex; acts as a chaperone for Rip1p and facilitates its insertion into the complex at a late stage of assembly; localized to the mitochondrial matrix; null mutant exhibits a respiratory growth defect and reduced mitochondrial zinc levels, which is characteristic of mutations affecting bc(1) complex assembly; member of the LYR protein family…
YCL026C-A	FRM2	0.0608674	1.64342	0.0445552	1.20299	0.0527113	1.42321	Type II nitroreductase, using NADH as reductant; mutants are defective in fatty acid mediated repression of genes involved in fatty acid biosynthesis indicative of a role in lipid signaling; involved in the oxidative stress response; transcription induction by cadmium and selenite indicates a possible role in the metal stress response; expression induced in cells treated with the mycotoxin patulin
YKL023W	YKL023W	0.0583872	1.57646	0.047019	1.26951	0.0527031	1.42298	Putative protein of unknown function; predicted by computational methods to be involved in mRNA degradation; green fluorescent protein (GFP)-fusion protein localizes to the cytoplasm
YKL132C	RMA1	0.0379617	1.02497	0.0674183	1.8203	0.05269	1.42263	Putative dihydrofolate synthetase; similar to E. coli folylpolyglutamate synthetase/dihydrofolate synthetase; the authentic, non-tagged protein is detected in highly purified mitochondria in high-throughput studies; RMA1 has a paralog, FOL3, that arose from the whole genome duplication
YHR101C	BIG1	0.0577741	1.5599	0.0474612	1.28145	0.0526177	1.42068	Integral membrane protein of the endoplasmic reticulum; required for normal content of cell wall beta-1,6-glucan
YER004W	FMP52	0.0411613	1.11135	0.0640725	1.72996	0.0526169	1.42066	Protein of unknown function; localized to the mitochondrial outer membrane; induced by treatment with 8-methoxypsoralen and UVA irradiation
YOR156C	NFI1	0.0615041	1.66061	0.0436026	1.17727	0.0525534	1.41894	SUMO E3 ligase; catalyzes sumoylation of Yku70p/80p and Sir4p promoting telomere anchoring to the nuclear envelope and regulating telomerase activity; DNA-bound form catalyzes a DNA-damaged triggered sumoylation wave resulting in multisite modification of several DNA repair proteins, enhancing interactions between these proteins and accelerating repair; sumoylates Cse4p, a prerequisite for STUbL-…
YKL035W	UGP1	0.0387926	1.0474	0.0662005	1.78741	0.0524966	1.41741	UDP-glucose pyrophosphorylase (UGPase); catalyses the reversible formation of UDP-Glc from glucose 1-phosphate and UTP, involved in a wide variety of metabolic pathways, expression modulated by Pho85p through Pho4p; involved in PKA-mediated oxidative stress resistance and long-term survival in stationary phase; UGP1 has a paralog, YHL012W, that arose from the whole genome duplication
YPR049C	ATG11	0.0577646	1.55964	0.0472227	1.27501	0.0524937	1.41733	Adapter protein for pexophagy and the Cvt targeting pathway; directs receptor-bound cargo to the phagophore assembly site (PAS) for packaging into vesicles; required for recruiting other proteins to the PAS; recruits Dnm1p to facilitate fission of mitochondria that are destined for removal by mitophagy
YGR196C	FYV8	0.0622656	1.68117	0.0426163	1.15064	0.0524409	1.4159	Protein of unknown function; required for survival upon exposure to K1 killer toxin
YOR286W	RDL2	0.0553758	1.49515	0.0492768	1.33047	0.0523263	1.41281	Protein with rhodanese activity; contains a rhodanese-like domain similar to Rdl1p, Uba4p, Tum1p, and Ych1p; overexpression causes a cell cycle delay; null mutant displays elevated frequency of mitochondrial genome loss
YPL229W	YPL229W	0.0548901	1.48203	0.0497561	1.34341	0.0523231	1.41272	Putative protein of unknown function; green fluorescent protein (GFP)-fusion protein localizes to the cytoplasm; not an essential gene; YPL229W has a paralog, YMR181C, that arose from the whole genome duplication
YCL057C-A	MIC10	0.054189	1.4631	0.0503142	1.35848	0.0522516	1.41079	Conserved component of the MICOS complex; MICOS (formerly MINOS or MitOS) is a mitochondrial inner membrane complex that extends into the intermembrane space and has a role in the maintenance of crista junctions, inner membrane architecture, and formation of contact sites to the outer membrane; forms a subcomplex with Mic12p and Mic27p whose assembly and stability requires cardiolipin; homo-oligo…
YNL334C	SNO2	0.0470595	1.27061	0.0572054	1.54455	0.0521324	1.40758	Protein of unknown function; nearly identical to Sno3p; expression is induced before the diauxic shift and also in the absence of thiamin
YDR322W	MRPL35	0.0440206	1.18856	0.0602224	1.62601	0.0521215	1.40728	Mitochondrial ribosomal protein of the large subunit
YOR125C	CAT5	0.056598	1.52815	0.0476088	1.28544	0.0521034	1.40679	Protein required for ubiquinone (Coenzyme Q) biosynthesis; localizes to the matrix face of the mitochondrial inner membrane in a large complex with ubiquinone biosynthetic enzymes; required for gluconeogenic gene activation
YOR089C	VPS21	0.0623714	1.68403	0.0416798	1.12535	0.0520256	1.40469	Endosomal Rab family GTPase; required for endocytic transport and sorting of vacuolar hydrolases; required for endosomal localization of the CORVET complex; required with YPT52 for MVB biogenesis and sorting; involved in autophagy and ionic stress tolerance; geranylgeranylation required for membrane association; protein abundance increases in response to DNA replication stress; mammalian Rab5 hom…
YFR045W	YFR045W	0.0429427	1.15945	0.0610265	1.64772	0.0519846	1.40358	Putative mitochondrial transport protein; null mutant is viable, exhibits decreased levels of chitin and normal resistance to calcofluor white
YGL087C	MMS2	0.060106	1.62286	0.0438428	1.18376	0.0519744	1.40331	Ubiquitin-conjugating enzyme variant; involved in error-free postreplication repair; forms a heteromeric complex with Ubc13p, an active ubiquitin-conjugating enzyme; cooperates with chromatin-associated RING finger proteins, Rad18p and Rad5p; protein abundance increases in response to DNA replication stress
YLR259C	HSP60	0.0536835	1.44945	0.050252	1.35681	0.0519678	1.40313	Tetradecameric mitochondrial chaperonin; required for ATP-dependent folding of precursor polypeptides and complex assembly; prevents aggregation and mediates protein refolding after heat shock; role in mtDNA transmission; phosphorylated
YPL013C	MRPS16	0.0633011	1.70913	0.0405545	1.09497	0.0519278	1.40205	Mitochondrial ribosomal protein of the small subunit
YMR294W	JNM1	0.0665746	1.79752	0.0372396	1.00547	0.0519071	1.40149	Component of the yeast dynactin complex; consisting of Nip100p, Jnm1p, and Arp1p; required for proper nuclear migration and spindle partitioning during mitotic anaphase B
YGR255C	COQ6	0.0440702	1.18989	0.0595607	1.60814	0.0518154	1.39902	Flavin-dependent monooxygenase involved in ubiquinone biosynthesis; responsible for hydroxylation at position C5 and deamination at C4 during ubiquinone (Coenzyme Q) biosynthesis; localizes to matrix face of mitochondrial inner membrane in a large complex with other ubiquinone biosynthetic enzymes; human homolog COQ6 can complement yeast null mutant and is implicated in steroid-resistant nephroti…
YGL144C	ROG1	0.060607	1.63639	0.0429775	1.16039	0.0517923	1.39839	Lipase with specificity for monoacylglycerol; preferred substrate is 1-oleoylglycerol; null mutation affects lipid droplet morphology and overexpression causes increased accumulation of reactive oxygen species
YPL065W	VPS28	0.0576669	1.55701	0.0458517	1.238	0.0517593	1.3975	Component of the ESCRT-I complex; complex is involved in ubiquitin-dependent sorting of proteins into the endosome; conserved C-terminal domain interacts with ESCRT-III subunit Vps20p; other members include Stp22p, Srn2p, Vps28p, and Mvb12p
YPL020C	ULP1	0.0577074	1.5581	0.0457388	1.23495	0.0517231	1.39652	Protease that specifically cleaves Smt3p protein conjugates; required for cell cycle progression; associates with nucleoporins and may interact with septin rings during telophase; sequestered to the nucleolus under stress conditions
YDL008W	APC11	0.0592931	1.60091	0.0441399	1.19178	0.0517165	1.39634	Catalytic core subunit, Anaphase-Promoting Complex/Cyclosome (APC/C); which is a ubiquitin-protein ligase required for degradation of anaphase inhibitors, including mitotic cyclins, during the metaphase/anaphase transition; contains a RING-H2 domain that is required for activity
YAL034C	FUN19	0.0383969	1.03672	0.0647739	1.74889	0.0515854	1.39281	Non-essential protein of unknown function; expression induced in response to heat stress; FUN19 has a paralog, YOR338W, that arose from the whole genome duplication
YPL099C	INA17	0.0550696	1.48688	0.0480949	1.29856	0.0515823	1.39272	F1F0 ATPase synthase peripheral stalk assembly factor; subunit of the matrix-exposed inner mitochondrial membrane localized INA complex (Ina22p-Ina17p) involved in assembly of the F1F0 peripheral stalk; co-purifies with Ina22p and ATP synthase subunits; null mutant displays elevated frequency of mitochondrial genome loss and has a respiratory growth defect
YML091C	RPM2	0.0559039	1.5094	0.0471972	1.27432	0.0515505	1.39186	Protein subunit of mitochondrial RNase P; has roles in nuclear transcription, cytoplasmic and mitochondrial RNA processing, and mitochondrial translation; distributed to mitochondria, cytoplasmic processing bodies, and the nucleus
YJL141C	YAK1	0.0545051	1.47164	0.0484525	1.30822	0.0514788	1.38993	Serine-threonine protein kinase; component of a glucose-sensing system that inhibits growth in response to glucose availability; upon nutrient deprivation Yak1p phosphorylates Pop2p to regulate mRNA deadenylation, the co-repressor Crf1p to inhibit transcription of ribosomal genes, and the stress-responsive transcription factors Hsf1p and Msn2p; nuclear localization negatively regulated by the Ras…
YJL127C-B	YJL127C-B	0.0399424	1.07844	0.0626295	1.691	0.0512859	1.38472	Putative protein of unknown function; identified based on homology to the filamentous fungus, <i>Ashbya gossypii</i>; SWAT-GFP and seamless-GFP fusion proteins localize to the mitochondria
YNL169C	PSD1	0.0381708	1.03061	0.0642841	1.73567	0.0512275	1.38314	Phosphatidylserine decarboxylase of the mitochondrial inner membrane; converts phosphatidylserine to phosphatidylethanolamine; regulates mitochondrial fusion and morphology by affecting lipid mixing in the mitochondrial membrane and by influencing the ratio of long to short forms of Mgm1p; partly exposed to the mitochondrial intermembrane space; autocatalytically processed
YOR284W	HUA2	0.063978	1.72741	0.0382735	1.03339	0.0511258	1.3804	Cytoplasmic protein of unknown function; computational analysis of large-scale protein-protein interaction data suggests a possible role in actin patch assembly
YDR320C-A	DAD4	0.0537303	1.45072	0.0485137	1.30987	0.051122	1.38029	Essential subunit of the Dam1 complex (aka DASH complex); complex couples kinetochores to the force produced by MT depolymerization thereby aiding in chromosome segregation; is transferred to the kinetochore prior to mitosis
YPL174C	NIP100	0.0595817	1.6087	0.0425653	1.14926	0.0510735	1.37898	Large subunit of the dynactin complex; dynactin is involved in partitioning the mitotic spindle between mother and daughter cells; putative ortholog of mammalian p150(glued)
YPL133C	RDS2	0.0451277	1.21845	0.0569105	1.53658	0.0510191	1.37752	Transcription factor involved in regulating gluconeogenesis; also involved in the regulation of glyoxylate cycle genes; member of the zinc cluster family of proteins; confers resistance to ketoconazole
YMR126C	DLT1	0.0587558	1.58641	0.0432632	1.16811	0.0510095	1.37726	Protein of unknown function; mutant sensitive to 6-azauracil (6AU) and mycophenolic acid (MPA)
YFL046W	FMP32	0.0565458	1.52674	0.0454495	1.22714	0.0509976	1.37694	Putative assembly factor for cytochrome c oxidase; the authentic, non-tagged protein is detected in highly purified mitochondria in high-throughput studies; has similarity to human MCUR1/CCDC90A
YBR211C	AME1	0.0543423	1.46724	0.0476171	1.28566	0.0509797	1.37645	Essential kinetochore protein associated with microtubules and SPBs; component of the kinetochore sub-complex COMA (Ctf19p, Okp1p, Mcm21p, Ame1p); involved in spindle checkpoint maintenance; orthologous to human centromere constitutive-associated network (CCAN) subunit CENP-U and fission yeast Mis17; relative distribution to the nucleus increases upon DNA replication stress
YJL046W	AIM22	0.0535203	1.44505	0.0483722	1.30605	0.0509462	1.37555	Putative lipoate-protein ligase; required along with Lip2 and Lip5 for lipoylation of Lat1p and Kgd2p; similar to E. coli LplA; null mutant displays reduced frequency of mitochondrial genome loss
YDR186C	SND1	0.0591399	1.59678	0.0425117	1.14782	0.0508258	1.3723	Protein involved in SRP-independent targeting of substrates to the ER; component of an alternative ER targeting pathway that has partial functional redundancy with the GET pathway; preference for substrates with downstream transmembrane domains; interacts with Env10p/Snd2p and Pho88p/Snd3p; can compensate for loss of SRP; may interact with ribosomes, based on co-purification experiments; GFP-fusi…
YDR499W	LCD1	0.057247	1.54567	0.0443245	1.19676	0.0507858	1.37122	Essential protein required for the DNA integrity checkpoint pathways; interacts physically with Mec1p; putative homolog of S. pombe Rad26 and human ATRIP; forms nuclear foci upon DNA replication stress
YLR080W	EMP46	0.0641058	1.73086	0.0373682	1.00894	0.050737	1.3699	Integral membrane component of ER-derived COPII-coated vesicles; functions in ER to Golgi transport; EMP46 has a paralog, EMP47, that arose from the whole genome duplication
YJL096W	MRPL49	0.0620239	1.67464	0.0394409	1.06491	0.0507324	1.36977	Mitochondrial ribosomal protein of the large subunit
YIL143C	SSL2	0.0511807	1.38188	0.05025	1.35675	0.0507154	1.36931	Component of RNA polymerase transcription factor TFIIH holoenzyme; acts as dsDNA-dependent translocase in context of TFIIH, unwinds DNA strands during initiation and promotes transcription start site (TSS) scanning; has DNA-dependent ATPase/helicase activity; interacts functionally with TFIIB, has roles in TSS selection and gene looping to juxtapose initiation and termination regions; involved in…
YNL038W	GPI15	0.0490264	1.32371	0.0521243	1.40736	0.0505753	1.36553	Protein involved in the synthesis of GlcNAc-PI; GlcNAc-PI is the first intermediate in the synthesis of glycosylphosphatidylinositol (GPI) anchors; homologous to the human PIG-H protein; GlcNAc-PI stands for N-acetylglucosaminyl phosphatidylinositol
YHR191C	CTF8	0.0605901	1.63593	0.040551	1.09488	0.0505705	1.3654	Subunit of a complex with Ctf18p; shares some subunits with Replication Factor C; required for sister chromatid cohesion
YLR271W	CMG1	0.0634424	1.71295	0.0376139	1.01558	0.0505282	1.36426	Putative protein of unknown function; green fluorescent protein (GFP)-fusion protein localizes to the cytoplasm and the nucleus and is induced in response to the DNA-damaging agent MMS
YHR037W	PUT2	0.058419	1.57731	0.0425704	1.1494	0.0504947	1.36336	Delta-1-pyrroline-5-carboxylate dehydrogenase; nuclear-encoded mitochondrial protein involved in utilization of proline as sole nitrogen source; deficiency of human homolog ALDH4A1 causes type II hyperprolinemia (HPII), an autosomal recessive inborn error of metabolism; human homolog ALDH4A1 can complement yeast null mutant
YNL314W	DAL82	0.0555672	1.50032	0.0453959	1.22569	0.0504816	1.363	Positive regulator of allophanate inducible genes; binds a dodecanucleotide sequence upstream of all genes that are induced by allophanate; contains an UISALL DNA-binding, a transcriptional activation, and a coiled-coil domain
YGR028W	MSP1	0.0565024	1.52556	0.0443958	1.19869	0.0504491	1.36213	Highly-conserved N-terminally anchored AAA-ATPase; distributed in the mitochondrial outer membrane and peroxisomes; involved in mitochondrial protein sorting; functions as an extraction engine in local organelle surveillance to remove and initiate degradation of mistargeted proteins, ensuring fidelity of organelle-specific localization of tail-anchored proteins; contains an N-terminal transmembra…
YER026C	CHO1	0.0501116	1.35301	0.0506276	1.36694	0.0503696	1.35998	Phosphatidylserine synthase; functions in phospholipid biosynthesis; catalyzes the reaction CDP-diaclyglycerol + L-serine = CMP + L-1-phosphatidylserine, transcriptionally repressed by myo-inositol and choline
YOR158W	PET123	0.047403	1.27988	0.053296	1.43899	0.0503495	1.35944	Mitochondrial ribosomal protein of the small subunit; PET123 exhibits genetic interactions with PET122, which encodes a COX3 mRNA-specific translational activator
YLL041C	SDH2	0.0538948	1.45516	0.0467828	1.26313	0.0503388	1.35915	Iron-sulfur protein subunit of succinate dehydrogenase; the complex couples the oxidation of succinate to the transfer of electrons to ubiquinone as part of the TCA cycle and the mitochondrial respiratory chain; other members are Sdh1p, Sdh3p, and Sdh4p
YML121W	GTR1	0.0447587	1.20849	0.0558439	1.50779	0.0503013	1.35814	Subunit of a TORC1-stimulating GTPase complex; subunit of the heterodimeric Gtr1-Gtr2 GTPase complex that stimulates TORC1 in response to amino acid stimulation; tethered to the vacuolar membrane as part of the EGOC, a complex required for sorting of Gap1p and microautophagy; involved in phosphate transport and telomeric chromatin silencing; activated by the the Iml1p (GAP) subunit of the SEACIT …
YMR060C	SAM37	0.058482	1.57901	0.0420439	1.13518	0.0502629	1.3571	Component of the Sorting and Assembly Machinery (SAM) complex; the SAM (or TOB) complex is located in the mitochondrial outer membrane; binds precursors of beta-barrel proteins and facilitates their outer membrane insertion; contributes to SAM complex stability
YNL259C	ATX1	0.0562667	1.5192	0.0440973	1.19063	0.050182	1.35491	Cytosolic copper metallochaperone; transports copper to the secretory vesicle copper transporter Ccc2p for eventual insertion into Fet3p, which is a multicopper oxidase required for high-affinity iron uptake; human homolog ATOX1 can complement yeast atx1 mutant; overexpression of human ATOX1 suppresses lysine auxotrophy of the yeast sod1 null mutant, as does overexpression of yeast ATX1
YDR371W	CTS2	0.0537132	1.45026	0.0466304	1.25902	0.0501718	1.35464	Putative chitinase; functionally complements A. gossypii cts2 mutant sporulation defect
YGL229C	SAP4	0.0439228	1.18592	0.0561597	1.51631	0.0500412	1.35111	Protein required for function of the Sit4p protein phosphatase; member of a family of similar proteins that form complexes with Sit4p, including Sap155p, Sap185p, and Sap190p; SAP4 has a paralog, SAP155, that arose from the whole genome duplication
YBR188C	NTC20	0.0593887	1.6035	0.0405114	1.09381	0.0499501	1.34865	Member of the NineTeen Complex (NTC); this complex contains Prp19p and stabilizes U6 snRNA in catalytic forms of the spliceosome containing U2, U5, and U6 snRNAs
YLR312W-A	MRPL15	0.0504782	1.36291	0.0493946	1.33365	0.0499364	1.34828	Mitochondrial ribosomal protein of the large subunit
YNR036C	MRPS12	0.0474609	1.28144	0.0523859	1.41442	0.0499234	1.34793	Mitochondrial protein; may interact with ribosomes based on co-purification experiments; similar to E. coli and human mitochondrial S12 ribosomal proteins
YAR008W	SEN34	0.0481155	1.29912	0.0516721	1.39515	0.0498938	1.34713	Subunit of the tRNA splicing endonuclease; tRNA splicing endonuclease (Sen complex) is composed of Sen2p, Sen15p, Sen34p, and Sen54p; Sen complex also cleaves the CBP1 mRNA at the mitochondrial surface; Sen34p contains the active site for tRNA 3' splice site cleavage and has similarity to Sen2p and to Archaeal tRNA splicing endonuclease
YBR264C	YPT10	0.0614948	1.66036	0.0382325	1.03228	0.0498636	1.34632	Rab family GTP-binding protein; contains the PEST signal sequence specific for proteolytic enzymes; may be involved in vesicular transport; overexpression leads to accumulation of Golgi-like cisternae with budding vesicles
YDR525W-A	SNA2	0.03906	1.05462	0.060654	1.63766	0.049857	1.34614	Protein of unknown function; has similarity to Pmp3p, which is involved in cation transport; green fluorescent protein (GFP)-fusion protein localizes to the cytoplasm in a punctate pattern
YPR057W	BRR1	0.0577992	1.56058	0.0418457	1.12983	0.0498224	1.34521	snRNP protein component of spliceosomal snRNPs; required for pre-mRNA splicing and snRNP biogenesis; in null mutant newly-synthesized snRNAs are destabilized and 3'-end processing is slowed
YOL024W	YOL024W	0.0419042	1.13141	0.0575676	1.55433	0.0497359	1.34287	Putative protein of unknown function; predicted to have thiol-disulfide oxidoreductase active site; YOL024W has a paralog, IGD1, that arose from the whole genome duplication
YGR174C	CBP4	0.0611454	1.65093	0.0382415	1.03252	0.0496935	1.34172	Mitochondrial protein required for assembly of cytochrome bc1 complex; interacts with the Cbp3p-Cbp6p complex and newly synthesized cytochrome b (Cobp) to promote assembly of Cobp into the cytochrome bc1 complex
YBR003W	COQ1	0.0469242	1.26695	0.0523781	1.41421	0.0496511	1.34058	Hexaprenyl pyrophosphate synthetase; catalyzes the first step in ubiquinone (coenzyme Q) biosynthesis
YBL050W	SEC17	0.0534577	1.44336	0.0458313	1.23744	0.0496445	1.3404	Alpha-SNAP cochaperone; SNARE-complex adaptor for Sec18 (NSF) during the disassembly of postfusion cis-SNARE complexes; stimulates the ATPase activity of Sec18p; peripheral membrane protein required for vesicular transport between ER and Golgi, the 'priming' step in homotypic vacuole fusion, and autophagy; similar to mammalian alpha-SNAP
YBR022W	POA1	0.0563263	1.52081	0.0426986	1.15286	0.0495124	1.33684	Phosphatase that is highly specific for ADP-ribose 1''-phosphate; a tRNA splicing metabolite; may have a role in regulation of tRNA splicing
YJL035C	TAD2	0.0545665	1.47329	0.0440573	1.18955	0.0493119	1.33142	Subunit of tRNA-specific adenosine-34 deaminase; forms a heterodimer with Tad3p that converts adenosine to inosine at the wobble position of several tRNAs
YPL064C	CWC27	0.0583031	1.57418	0.0403141	1.08848	0.0493086	1.33133	Component of a complex containing Cef1p; putatively involved in pre-mRNA splicing; has similarity to S. pombe Cwf27p; protein abundance increases in response to DNA replication stress
YER182W	FMP10	0.0574981	1.55245	0.0410359	1.10797	0.049267	1.33021	Putative protein of unknown function; the authentic, non-tagged protein is detected in highly purified mitochondria in high-throughput studies
YMR048W	CSM3	0.0603902	1.63054	0.0381426	1.02985	0.0492664	1.33019	Replication fork associated factor; required for stable replication fork pausing; component of the DNA replication checkpoint pathway; required for accurate chromosome segregation during meiosis; forms nuclear foci upon DNA replication stress
YKR011C	YKR011C	0.0375512	1.01388	0.0609524	1.64572	0.0492518	1.3298	Protein of unknown function; green fluorescent protein (GFP)-fusion protein localizes to the nucleus; protein abundance increases in response to DNA replication stress
YPR065W	ROX1	0.0475658	1.28428	0.0508659	1.37338	0.0492158	1.32883	Heme-dependent repressor of hypoxic genes; mediates aerobic transcriptional repression of hypoxia induced genes such as COX5b and CYC7; repressor function regulated through decreased promoter occupancy in response to oxidative stress; contains an HMG domain that is responsible for DNA bending activity; involved in the hyperosmotic stress resistance
YMR022W	UBC7	0.0440802	1.19017	0.0542115	1.46371	0.0491458	1.32694	Ubiquitin conjugating enzyme; involved in the ER-associated protein degradation (ERAD) pathway and in the inner nuclear membrane-associated degradation (INMAD) pathway; requires Cue1p for recruitment to the ER membrane; proposed to be involved in chromatin assembly
YDR078C	SHU2	0.0549947	1.48486	0.0432193	1.16692	0.049107	1.32589	Component of Shu complex (aka PCSS complex); Shu complex also includes Psy3, Csm2, Shu1, and promotes error-free DNA repair, Shu complex mediates inhibition of Srs2p function; promotes formation of Rad51p filaments; important for both mitotic and meiotic homologous recombination, and contains a conserved SWIM domain that is necessary for both
YHR016C	YSC84	0.039221	1.05897	0.0589864	1.59263	0.0491037	1.3258	Actin-binding protein; involved in bundling of actin filaments and endocytosis of actin cortical patches; activity stimulated by Las17p; contains SH3 domain similar to Rvs167p; YSC84 has a paralog, LSB3, that arose from the whole genome duplication
YDR330W	UBX5	0.0436982	1.17985	0.0544476	1.47009	0.0490729	1.32497	UBX domain-containing protein that interacts with Cdc48p; ubiquitin regulatory X is also known as UBX
YDR202C	RAV2	0.0609429	1.64546	0.0371962	1.0043	0.0490696	1.32488	Subunit of RAVE complex (Rav1p, Rav2p, Skp1p); the RAVE complex associates with the V1 domain of the vacuolar membrane (H+)-ATPase (V-ATPase) and promotes assembly and reassembly of the holoenzyme
YJL027C	YJL027C	0.0415894	1.12291	0.0565469	1.52676	0.0490681	1.32484	Putative protein of unknown function
YIR018W	YAP5	0.0571148	1.5421	0.0407428	1.10005	0.0489288	1.32108	Basic leucine zipper (bZIP) iron-sensing transcription factor; involved in diauxic shift; YAP5 has a paralog, YAP7, that arose from the whole genome duplication
YOR107W	RGS2	0.0474874	1.28216	0.050349	1.35942	0.0489182	1.32079	Negative regulator of glucose-induced cAMP signaling; directly activates the GTPase activity of the heterotrimeric G protein alpha subunit Gpa2p
YPL186C	UIP4	0.059685	1.6115	0.0381118	1.02902	0.0488984	1.32026	Protein that interacts with Ulp1p; a Ubl (ubiquitin-like protein)-specific protease for Smt3p protein conjugates; detected in a phosphorylated state in the mitochondrial outer membrane; also detected in ER and nuclear envelope
YFL030W	AGX1	0.05437	1.46799	0.0434064	1.17197	0.0488882	1.31998	Alanine:glyoxylate aminotransferase (AGT); catalyzes the synthesis of glycine from glyoxylate, which is one of three pathways for glycine biosynthesis in yeast; similar to mammalian and plant alanine:glyoxylate aminotransferases; human homolog AGXT complements yeast null mutant
YHR209W	CRG1	0.0549656	1.48407	0.0427584	1.15448	0.048862	1.31927	S-AdoMet-dependent methyltransferase involved in lipid homeostasis; mediates resistance to a drug cantharidin
YPR079W	MRL1	0.0477777	1.29	0.0495704	1.3384	0.048674	1.3142	Membrane protein; has similarity to mammalian mannose-6-phosphate receptors; possibly functions as a sorting receptor in the delivery of vacuolar hydrolases; protein abundance increases in response to DNA replication stress
YFL038C	YPT1	0.0451132	1.21806	0.0522297	1.4102	0.0486714	1.31413	Rab family GTPase; involved in the ER-to-Golgi step of the secretory pathway; complex formation with the Rab escort protein Mrs6p is required for prenylation of Ypt1p by type II protein geranylgeranyltransferase (Bet2p-Bet4p); binds to unspliced HAC1 mRNA; regulates the unfolded protein response (UPR) by promoting the decay of HAC1 RNA; localizes to the early Golgi, the transitional Golgi and ER …
YLR216C	CPR6	0.0547233	1.47753	0.0424336	1.14571	0.0485785	1.31162	Peptidyl-prolyl cis-trans isomerase (cyclophilin); catalyzes the cis-trans isomerization of peptide bonds N-terminal to proline residues; plays a role in determining prion variants; binds to Hsp82p and contributes to chaperone activity; protein abundance increases in response to DNA replication stress
YKL091C	YKL091C	0.0423479	1.14339	0.0546158	1.47463	0.0484819	1.30901	Putative phosphatidylinositol/phosphatidylcholine transfer protein; possibly involved in lipid metabolism; localizes to the nucleus; contains a CRAL/TRIO domain and binds several lipids in a large-scale study; YKL091C has a paralog, SEC14, that arose from the whole genome duplication
YKL012W	PRP40	0.0500262	1.35071	0.0468312	1.26444	0.0484287	1.30758	U1 snRNP protein involved in splicing; interacts with the branchpoint-binding protein during the formation of the second commitment complex
YKL155C	RSM22	0.0570425	1.54015	0.0397601	1.07352	0.0484013	1.30684	Mitochondrial ribosomal protein of the small subunit; also predicted to be an S-adenosylmethionine-dependent RNA methyltransferase
YPR107C	YTH1	0.0431968	1.16631	0.053377	1.44118	0.0482869	1.30375	Essential RNA-binding component of cleavage and polyadenylation factor; contains five zinc fingers; required for pre-mRNA 3'-end processing and polyadenylation; relocalizes to the cytosol in response to hypoxia
YPR199C	ARR1	0.0575528	1.55393	0.039004	1.05311	0.0482784	1.30352	Transcriptional activator of the basic leucine zipper (bZIP) family; required for transcription of genes involved in resistance to arsenic compounds; directly binds trivalent arsenic (As(III)) as does K. lactis ortholog, KIYAP8
YJL181W	RBH1	0.0542438	1.46458	0.0422818	1.14161	0.0482628	1.3031	Putative protein of unknown function; expression is cell-cycle regulated as shown by microarray analysis; potential regulatory target of Mbp1p, which binds to the YJL181W promoter region; contains a PH-like domain; RBH1 has a paralog, RBH2, that arose from the whole genome duplication
YOR228C	MCP1	0.0389579	1.05186	0.0573748	1.54912	0.0481663	1.30049	Mitochondrial protein of unknown function involved in lipid homeostasis; integral membrane protein that localizes to the mitochondrial outer membrane; involved in mitochondrial morphology; interacts genetically with MDM10, and other members of the ERMES complex; contains five predicted transmembrane domains
YGR036C	CAX4	0.0519931	1.40381	0.0443214	1.19668	0.0481573	1.30025	Dolichyl pyrophosphate (Dol-P-P) phosphatase; has a luminally oriented active site in the ER; cleaves the anhydride linkage in Dol-P-P; required for Dol-P-P-linked oligosaccharide intermediate synthesis and protein N-glycosylation
YOR368W	RAD17	0.0556719	1.50314	0.0405531	1.09493	0.0481125	1.29904	Checkpoint protein; involved in the activation of the DNA damage and meiotic pachytene checkpoints; with Mec3p and Ddc1p, forms a clamp that is loaded onto partial duplex DNA; homolog of human and S. pombe Rad1 and U. maydis Rec1 proteins
YMR027W	YMR027W	0.0519102	1.40158	0.0442859	1.19572	0.048098	1.29865	A metal-dependent phosphatase, part of the DUF89 protein family; dephosphorylates fructose-1-phosphate; human ortholog, C6orf211 is involved in response to DNA damage; green fluorescent protein (GFP)-fusion protein localizes to the nucleus and cytoplasm; YMR027W is not an essential gene
YPR026W	ATH1	0.051154	1.38116	0.0450174	1.21547	0.0480857	1.29831	Acid trehalase required for utilization of extracellular trehalose; involved in intracellular trehalose degradation during growth recovery after saline stress
YIL045W	PIG2	0.0562057	1.51755	0.0399373	1.07831	0.0480715	1.29793	Putative type-1 protein phosphatase targeting subunit; tethers Glc7p type-1 protein phosphatase to Gsy2p glycogen synthase; PIG2 has a paralog, GIP2, that arose from the whole genome duplication
YOR186W	YOR186W	0.0547141	1.47728	0.041362	1.11678	0.0480381	1.29703	Putative protein of unknown function; proper regulation of expression during heat stress is sphingolipid-dependent; mCherry fusion protein localizes to the vacuole; YOR186W has a paralog, YLR297W, that arose from the whole genome duplication
YGR048W	UFD1	0.0532202	1.43695	0.0428453	1.15682	0.0480327	1.29688	Substrate-recruiting cofactor of the Cdc48p-Npl4p-Ufd1p segregase; polyubiquitin binding protein that assists in the dislocation of misfolded, ERAD substrates that are subsequently delivered to the proteasome for degradation; involved in regulated destruction of ER membrane proteins such as HMG-CoA reductase (Hmg1/2p) and cytoplasmic proteins (Fbp1p); involved in mobilizing membrane bound transcr…
YBR233W-A	DAD3	0.0452369	1.2214	0.050592	1.36598	0.0479145	1.29369	Essential subunit of the Dam1 complex (aka DASH complex); complex couples kinetochores to the force produced by MT depolymerization thereby aiding in chromosome segregation; is transferred to the kinetochore prior to mitosis
YDR495C	VPS3	0.0496157	1.33962	0.0459475	1.24058	0.0477816	1.2901	Component of CORVET membrane tethering complex; cytoplasmic protein required for the sorting and processing of soluble vacuolar proteins, acidification of the vacuolar lumen, and assembly of the vacuolar H+-ATPase
YOL114C	PTH4	0.0389162	1.05074	0.0564644	1.52454	0.0476903	1.28764	Protein similar to the human peptidyl-tRNA hydrolase gene ICT1; associates with mitochondrial large subunit; may function in translation termination; YOL114C is not an essential gene
YIL146C	ATG32	0.0465764	1.25756	0.0486554	1.3137	0.0476159	1.28563	Mitochondrial outer membrane protein required to initiate mitophagy; recruits the autophagy adaptor protein Atg11p and the ubiquitin-like protein Atg8p to the mitochondrial surface to initiate mitophagy, the selective vacuolar degradation of mitochondria in response to starvation; can promote pexophagy when placed ectopically in the peroxisomal membrane; regulates mitophagy and ethanol production…
YDR524C-B	YDR524C-B	0.0471474	1.27298	0.0480041	1.29611	0.0475757	1.28455	Putative protein of unknown function; SWAT-GFP and mCherry fusion proteins localize to the endoplasmic reticulum; YDR524C-B has a paralog, YCL048W-A, that arose from the whole genome duplication
YJL030W	MAD2	0.0451815	1.2199	0.0497553	1.34339	0.0474684	1.28165	Component of the spindle-assembly checkpoint complex; delays onset of anaphase in cells with defects in mitotic spindle assembly; forms a complex with Mad1p; regulates APC/C activity during prometaphase and metaphase of meiosis I; gene dosage imbalance between MAD1 and MAD2 leads to chromosome instability
YAL020C	ATS1	0.0404277	1.09155	0.0542389	1.46445	0.0473333	1.278	Protein required for modification of wobble nucleosides in tRNA; acts with Elongator complex, Kti11p, and Kti12p; has a potential role in regulatory interactions between microtubules and the cell cycle; forms a stable heterodimer with Kti11p
YDR391C	YDR391C	0.0424757	1.14684	0.0521492	1.40803	0.0473125	1.27744	Putative protein of unknown function; possibly involved in zinc homeostasis; Bdf1p-dependent transcription induced by salt stress; green fluorescent protein (GFP)-fusion protein localizes to both the cytoplasm and the nucleus
YKL138C	MRPL31	0.0564697	1.52468	0.0380676	1.02782	0.0472686	1.27625	Mitochondrial ribosomal protein of the large subunit
YDL177C	YDL177C	0.0573229	1.54772	0.0372018	1.00445	0.0472623	1.27608	Putative protein of unknown function; similar to the mouse IMPACT gene; YDL177C is not an essential gene
YOR376W-A	YOR376W-A	0.0538631	1.4543	0.0404865	1.09313	0.0471748	1.27372	Putative protein of unknown function; identified by fungal homology and RT-PCR
YLR082C	SRL2	0.0543449	1.46731	0.0399907	1.07975	0.0471678	1.27353	Protein of unknown function; overexpression suppresses the lethality caused by a rad53 null mutation
YPL225W	YPL225W	0.0542358	1.46437	0.0400684	1.08185	0.0471521	1.27311	Protein of unknown function; may interact with ribosomes, based on co-purification experiments; green fluorescent protein (GFP)-fusion protein localizes to the cytoplasm; protein abundance increases in response to DNA replication stress
YBR063C	YBR063C	0.0491724	1.32765	0.0451295	1.2185	0.0471509	1.27308	Putative protein of unknown function; YBR063C is not an essential gene
YML020W	YML020W	0.0472635	1.27611	0.0469692	1.26817	0.0471163	1.27214	Putative protein of unknown function
YGR238C	KEL2	0.0549287	1.48307	0.0392525	1.05982	0.0470906	1.27145	Protein that negatively regulates mitotic exit; forms a complex with Kel1p and Bud14p that regulates Bnr1p (formin) to affect actin cable assembly, cytokinesis, and polarized growth; functions in a complex with Kel1p, interacts with Tem1p and Lte1p; localizes to regions of polarized growth; potential Cdc28p substrate
YKL002W	DID4	0.0521402	1.40778	0.0420069	1.13419	0.0470735	1.27099	Class E Vps protein of the ESCRT-III complex; required for sorting of integral membrane proteins into lumenal vesicles of multivesicular bodies, and for delivery of newly synthesized vacuolar enzymes to the vacuole, involved in endocytosis
YOR278W	HEM4	0.0424375	1.14581	0.0516466	1.39446	0.0470421	1.27014	Uroporphyrinogen III synthase; catalyzes the conversion of hydroxymethylbilane to uroporphyrinogen III, the fourth step in heme biosynthesis; deficiency in the human homolog can result in the disease congenital erythropoietic porphyria
YJL006C	CTK2	0.0563292	1.52089	0.0375073	1.0127	0.0469183	1.26679	Beta subunit of C-terminal domain kinase I (CTDK-I); which phosphorylates both RNA pol II subunit Rpo21p to affect transcription and pre-mRNA 3' end processing, and ribosomal protein Rps2p to increase translational fidelity; relocalizes to the cytosol in response to hypoxia
YLR225C	YLR225C	0.0489965	1.32291	0.0446008	1.20422	0.0467986	1.26356	Putative protein of unknown function; green fluorescent protein (GFP)-fusion protein localizes to the cytoplasm; not an essential gene; YLR225C has a paralog, YDR222W, that arose from the whole genome duplication
YIL077C	YIL077C	0.0416844	1.12548	0.0518213	1.39918	0.0467529	1.26233	Putative protein of unknown function; the authentic, non-tagged protein is detected in highly purified mitochondria in high-throughput studies; deletion confers sensitivity to 4-(N-(S-glutathionylacetyl)amino) phenylarsenoxide (GSAO)
YPR159C-A	YPR159C-A	0.0509101	1.37457	0.0425648	1.14925	0.0467374	1.26191	Protein of unknown function; SWAT-GFP and mCherry fusion proteins localize to the cytosol; identified by gene-trapping, microarray-based expression analysis, and genome-wide homology searching
YNL176C	TDA7	0.0465187	1.25601	0.0466553	1.25969	0.046587	1.25785	Cell cycle-regulated gene of unknown function; promoter bound by Fkh2p; null mutant is sensitive to expression of the top1-T722A allele; TDA7 has a paralog, YDL211C, that arose from the whole genome duplication
YGR168C	YGR168C	0.0531778	1.4358	0.0399854	1.07961	0.0465816	1.2577	Putative protein of unknown function; YGR168C is not an essential gene
YGL041W-A	YGL041W-A	0.0536292	1.44799	0.039427	1.06453	0.0465281	1.25626	Putative protein of unknown function; conserved in fungi; identified by expression profiling and mass spectrometry
YNL097C	PHO23	0.0502766	1.35747	0.0427227	1.15351	0.0464996	1.25549	Component of the Rpd3L histone deacetylase complex; involved in transcriptional regulation of PHO5; affects termination of snoRNAs and cryptic unstable transcripts (CUTs); C-terminus shares significant sequence identity with the human candidate tumor suppressor p33-ING1 and its isoform ING3
YPR054W	SMK1	0.0492724	1.33035	0.0436511	1.17858	0.0464617	1.25447	Middle sporulation-specific mitogen-activated protein kinase (MAPK); required for production of the outer spore wall layers; negatively regulates activity of the glucan synthase subunit Gsc2p
YCR086W	CSM1	0.0421253	1.13738	0.0507861	1.37122	0.0464557	1.2543	Nucleolar protein that mediates homolog segregation during meiosis I; forms a complex with Lrs4p and then Mam1p at kinetochores; required for condensin recruitment to the replication fork barrier site and rDNA repeat segregation
YKL160W	ELF1	0.0504656	1.36257	0.0423198	1.14263	0.0463927	1.2526	Transcription elongation factor with a conserved zinc finger domain; implicated in the maintenance of proper chromatin structure in actively transcribed regions; deletion inhibits Brome mosaic virus (BMV) gene expression
YOR173W	DCS2	0.0415165	1.12095	0.0510904	1.37944	0.0463034	1.25019	m(7)GpppX pyrophosphatase regulator; non-essential, stress induced regulatory protein; modulates m7G-oligoribonucleotide metabolism; inhibits Dcs1p; regulated by Msn2p, Msn4p, and the Ras-cAMP-cAPK signaling pathway; mutant has increased aneuploidy tolerance; DCS2 has a paralog, DCS1, that arose from the whole genome duplication
YDL176W	YDL176W	0.0505778	1.3656	0.041894	1.13114	0.0462359	1.24837	Protein of unknown function; predicted by computational methods to be involved in fructose-1,6-bisphosphatase (Fbp1p) degradation; interacts with components of the GID complex; YDL176W is not an essential gene
YDL005C	MED2	0.0464998	1.25549	0.0459569	1.24084	0.0462283	1.24817	Subunit of the RNA polymerase II mediator complex; associates with core polymerase subunits to form the RNA polymerase II holoenzyme; essential for transcriptional regulation; relocalizes to the cytosol in response to hypoxia
YJR055W	HIT1	0.0474348	1.28074	0.0450079	1.21521	0.0462214	1.24798	Protein involved in C/D snoRNP assembly; regulates abundance of Rsa1p; required for growth at high temperature; similar to human ZNHIT3
YLR078C	BOS1	0.052962	1.42997	0.0394154	1.06421	0.0461887	1.24709	v-SNARE (vesicle specific SNAP receptor); localized to the endoplasmic reticulum membrane and necessary for vesicular transport from the ER to the Golgi; required for efficient nuclear fusion during mating
YBR255C-A	RCF3	0.050246	1.35664	0.0421102	1.13698	0.0461781	1.24681	Putative protein of unknown function; may interact with respiratory chain complexes III (ubiquinol-cytochrome c reductase) or IV (cytochrome c oxidase); identified by sequence comparison with hemiascomycetous yeast species
YKR051W	YKR051W	0.0372111	1.0047	0.0549393	1.48336	0.0460752	1.24403	Putative protein of unknown function
YOR327C	SNC2	0.0508625	1.37329	0.0411447	1.11091	0.0460036	1.2421	Vesicle membrane receptor protein (v-SNARE); involved in the fusion between Golgi-derived secretory vesicles with the plasma membrane; Snc2p levels regulated by Vps45p; member of the synaptobrevin/VAMP family of R-type v-SNARE proteins; SNC2 has a paralog, SNC1, that arose from the whole genome duplication
YKL185W	ASH1	0.0444678	1.20063	0.0474448	1.28101	0.0459563	1.24082	Component of the Rpd3L histone deacetylase complex; zinc-finger inhibitor of HO transcription; mRNA is localized and translated in the distal tip of anaphase cells, resulting in accumulation of Ash1p in daughter cell nuclei and inhibition of HO expression; potential Cdc28p substrate
YBR151W	APD1	0.0522992	1.41208	0.0395949	1.06906	0.045947	1.24057	Protein of unknown function; required for normal localization of actin patches and for normal tolerance of sodium ions and hydrogen peroxide; localizes to both cytoplasm and nucleus
YIL122W	POG1	0.0445157	1.20192	0.0473542	1.27856	0.0459349	1.24024	Nuclear chromatin-associated protein of unknown function; may have a role in cell cycle regulation; overexpression promotes recovery from pheromone induced arrest and suppresses the stress sensitivity caused by a mutation in the E3 ubiquitin ligase Rsp5p; binds upstream of BAR1 and cell cycle-related genes; phsosphoylated form may be ubiquitinated by Dma2p; potential Cdc28p substrate; SBF regulat…
YLR457C	NBP1	0.0452484	1.22171	0.0464837	1.25506	0.045866	1.23838	Spindle pole body (SPB) component; required for the insertion of the duplication plaque into the nuclear membrane during SPB duplication; essential for bipolar spindle formation; component of the Mps2p-Bbp1p complex; NBP1 has a paralog, YPR174C, that arose from the whole genome duplication
YDR066C	RTR2	0.0478952	1.29317	0.043602	1.17726	0.0457486	1.23521	Protein of unknown function; exhibits genetic interactions with Rtr1p; green fluorescent protein (GFP)-fusion protein localizes to the cytoplasm; YDR066C is not an essential gene; relocalizes from nucleus to cytoplasmic foci upon DNA replication stress; RTR2 has a paralog, RTR1, that arose from the whole genome duplication
YJL174W	KRE9	0.0474465	1.28105	0.0440246	1.18866	0.0457355	1.23486	Glycoprotein involved in cell wall beta-glucan assembly; null mutation leads to severe growth defects, aberrant multibudded morphology, and mating defects
YDL018C	ERP3	0.0436414	1.17832	0.0478197	1.29113	0.0457306	1.23472	Protein with similarity to Emp24p and Erv25p; member of the p24 family involved in ER to Golgi transport
YIL009C-A	EST3	0.0470295	1.2698	0.0444217	1.19939	0.0457256	1.23459	Component of the telomerase holoenzyme; involved in telomere replication; synthesis of the full-length protein results from a programmed +1 ribosomal frameshift
YLR194C	NCW2	0.0458136	1.23697	0.0455202	1.22905	0.0456669	1.23301	Structural constituent of the cell wall; attached to the plasma membrane by a GPI-anchor; expression is upregulated in response to cell wall stress; null mutant is sensitive to the antifungal agent polyhexamethylene biguanide, resistant to zymolyase treatment and has increased chitin deposition
YBR183W	YPC1	0.0495612	1.33815	0.0417004	1.12591	0.0456308	1.23203	Alkaline ceramidase; also has reverse (CoA-independent) ceramide synthase activity; catalyzes both breakdown and synthesis of phytoceramide; overexpression confers fumonisin B1 resistance; YPC1 has a paralog, YDC1, that arose from the whole genome duplication
YOR211C	MGM1	0.0452764	1.22246	0.0458088	1.23684	0.0455426	1.22965	Mitochondrial GTPase, present in complex with Ugo1p and Fzo1p; required for mitochondrial morphology, fusion, and genome maintenance; promotes membrane bending; exists as long and short form with different distributions; ratio of long to short forms is regulated by Psd1p; homolog of human OPA1 involved in autosomal dominant optic atrophy
YDR520C	URC2	0.0492773	1.33049	0.0417225	1.12651	0.0454999	1.2285	Putative Zn(II)2Cys6 motif containing transcription factor; non-essential gene identified in a screen for mutants with increased levels of rDNA transcription; similar to S. kluyveri Urc2p involved in uracil catabolism
YGR121W-A	YGR121W-A	0.0493243	1.33176	0.0415386	1.12154	0.0454314	1.22665	Putative protein of unknown function
YCL055W	KAR4	0.0474886	1.28219	0.0432902	1.16884	0.0453894	1.22551	Transcription factor required for response to pheromones; also required during meiosis; exists in two forms, a slower-migrating form more abundant during vegetative growth and a faster-migrating form induced by pheromone
YPR098C	YPR098C	0.0490084	1.32323	0.0417228	1.12652	0.0453656	1.22487	Protein of unknown function; localized to the mitochondrial outer membrane
YCR020W-B	HTL1	0.0510845	1.37928	0.0396384	1.07024	0.0453615	1.22476	Component of the RSC chromatin remodeling complex; RSC functions in transcriptional regulation and elongation, chromosome stability, and establishing sister chromatid cohesion; involved in telomere maintenance
YGL085W	LCL3	0.0505069	1.36369	0.0400878	1.08237	0.0452973	1.22303	Putative protein of unknown function; mutant has long chronological lifespan; has homology to Staphylococcus aureus nuclease; GFP-fusion protein localizes to mitochondria; is induced in response to the DNA-damaging agent MMS
YDR092W	UBC13	0.0462026	1.24747	0.0443901	1.19853	0.0452964	1.223	E2 ubiquitin-conjugating enzyme; involved in the error-free DNA postreplication repair pathway; interacts with Mms2p to assemble ubiquitin chains at the Ub Lys-63 residue; DNA damage triggers redistribution from the cytoplasm to the nucleus
YNR037C	RSM19	0.0380673	1.02782	0.0523979	1.41474	0.0452326	1.22128	Mitochondrial ribosomal protein of the small subunit; has similarity to E. coli S19 ribosomal protein
YML042W	CAT2	0.0419948	1.13386	0.0484582	1.30837	0.0452265	1.22111	Carnitine acetyl-CoA transferase; present in both mitochondria and peroxisomes; transfers activated acetyl groups to carnitine to form acetylcarnitine which can be shuttled across membranes
YKL189W	HYM1	0.0458508	1.23797	0.0445261	1.2022	0.0451884	1.22009	Component of the RAM signaling network; is involved in regulation of Ace2p activity and cellular morphogenesis, interacts with Kic1p and Sog2p, localizes to sites of polarized growth during budding and during the mating response
YDR219C	MFB1	0.0514893	1.39021	0.038805	1.04774	0.0451472	1.21897	Mitochondria-associated F-box protein; involved in maintenance of normal mitochondrial morphology; interacts with Skp1p through the F-box motif; preferentially localizes to the mother cell during budding
YPR138C	MEP3	0.0399968	1.07991	0.0501631	1.3544	0.0450799	1.21716	Ammonium permease of high capacity and low affinity; belongs to a ubiquitous family of cytoplasmic membrane proteins that transport only ammonium (NH4+); expression is under the nitrogen catabolite repression regulation ammonia permease; MEP3 has a paralog, MEP1, that arose from the whole genome duplication
YKR086W	PRP16	0.0468504	1.26496	0.043046	1.16224	0.0449482	1.2136	DEAH-box RNA helicase involved in second catalytic step of splicing and in exon ligation; exhibits ATP-dependent RNA unwinding activity; mediates the release of Yju2p and Cwc25p in the second step; in the absence of ATP, stabilizes the binding of Cwc25p to the spliceosome in the first catalytic step; missense mutation in human ortholog DHX38 associated with early-onset retinitis pigmentosa
YNL156C	NSG2	0.0420015	1.13404	0.0477948	1.29046	0.0448982	1.21225	Protein involved in regulation of sterol biosynthesis; specifically stabilizes Hmg2p, one of two HMG-CoA isoenzymes that catalyze the rate-limiting step in sterol biosynthesis; homolog of mammalian INSIG proteins; NSG2 has a paralog, NSG1, that arose from the whole genome duplication
YDL149W	ATG9	0.0453724	1.22505	0.0441553	1.19219	0.0447638	1.20862	Transmembrane protein involved in forming Cvt and autophagic vesicles; cycles between the phagophore assembly site (PAS) and other cytosolic punctate structures, not found in autophagosomes; may be involved in membrane delivery to the PAS
YLR345W	YLR345W	0.049267	1.33021	0.0402298	1.08621	0.0447484	1.20821	Similar to 6-phosphofructo-2-kinase enzymes; mRNA expression is repressed by the Rfx1p-Tup1p-Ssn6p repressor complex; YLR345W is not an essential gene
YNL147W	LSM7	0.04744	1.28088	0.0420544	1.13547	0.0447472	1.20817	Lsm (Like Sm) protein; part of heteroheptameric complexes (Lsm2p-7p and either Lsm1p or 8p): cytoplasmic Lsm1p complex involved in mRNA decay; nuclear Lsm8p complex part of U6 snRNP and possibly involved in processing tRNA, snoRNA, and rRNA; protein abundance increases and forms cytoplasmic foci in response to DNA replication stress
YIR030C	DCG1	0.0489656	1.32207	0.0405199	1.09404	0.0447428	1.20805	Protein of unknown function; expression is sensitive to nitrogen catabolite repression and regulated by Dal80p; contains transmembrane domain
YMR281W	GPI12	0.0415441	1.12169	0.0479137	1.29367	0.0447289	1.20768	ER membrane protein involved in the second step of GPI anchor assembly; the second step is the de-N-acetylation of the N-acetylglucosaminylphosphatidylinositol intermediate; functional homolog of human PIG-Lp; GPI stands for glycosylphosphatidylinositol
YBL043W	ECM13	0.0406908	1.09865	0.0486048	1.31233	0.0446478	1.20549	Non-essential protein of unknown function; induced by treatment with 8-methoxypsoralen and UVA irradiation; ECM13 has a paralog, YJR115W, that arose from the whole genome duplication
YPL072W	UBP16	0.0440203	1.18855	0.0452274	1.22114	0.0446238	1.20484	Deubiquitinating enzyme anchored to the outer mitochondrial membrane; probably not important for general mitochondrial functioning, but may perform a more specialized function at mitochondria
YDR485C	VPS72	0.048636	1.31317	0.0405974	1.09613	0.0446167	1.20465	Htz1p-binding component of the SWR1 complex; exchanges histone variant H2AZ (Htz1p) for chromatin-bound histone H2A; may function as a lock that prevents removal of H2AZ from nucleosomes; required for vacuolar protein sorting
YDR459C	PFA5	0.050141	1.35381	0.0390873	1.05536	0.0446141	1.20458	Palmitoyltransferase with autoacylation activity; likely functions in pathway(s) outside Ras; member of a family of putative palmitoyltransferases containing an Asp-His-His-Cys-cysteine rich (DHHC-CRD) domain
YNL159C	ASI2	0.0385012	1.03953	0.0506867	1.36854	0.044594	1.20404	Subunit of the inner nuclear membrane Asi ubiquitin ligase complex; the Asi complex targets both misfolded proteins of the inner nuclear membrane-associated degradation (INMAD) pathway and inner for ubiquitin-mediated degradation; acts with Asi1p and Asi3p to ensure the fidelity of SPS-sensor signaling by targeting latent unprocessed forms of Stp1p and Stp2p, maintaining the repressed state of ge…
YCR107W	AAD3	0.0475392	1.28356	0.0413281	1.11586	0.0444337	1.19971	Putative aryl-alcohol dehydrogenase; similar to P. chrysosporium aryl-alcohol dehydrogenase; mutational analysis has not yet revealed a physiological role; AAD3 has a paralog, AAD15, that arose from a segmental duplication; members of the AAD gene family comprise three pairs (AAD3 + AAD15, AAD6/AAD16 + AAD4, AAD10 + AAD14) whose two genes are more related to one another than to other members of t…
YGR136W	LSB1	0.0469769	1.26838	0.041816	1.12903	0.0443965	1.1987	Negative regulator of actin nucleation-promoting factor activity; interacts with Las17p, a homolog of human Wiskott-Aldrich Syndrome protein (WASP), via an N-terminal SH3 domain, and along with PIN3 cooperatively inhibits the nucleation of actin filaments; overexpression blocks receptor-mediated endocytosis; protein increases in abundance and forms nuclear foci in response to DNA replication stre…
YLR283W	YLR283W	0.0393109	1.06139	0.0494596	1.33541	0.0443853	1.1984	Putative protein of unknown function; green fluorescent protein (GFP)-fusion protein localizes to mitochondria; YLR283W is not an essential gene
YBR230C	OM14	0.0430251	1.16168	0.0453852	1.2254	0.0442052	1.19354	Mitochondrial outer membrane receptor for cytosolic ribosomes; integral protein of the outer membrane that interacts with the nascent chain-associated complex (NAC) bound to ribosomes, contributing to co-translational mitochondrial import; interacts with porin (Por1p) and Om45p; abundance is decreased in cells grown in glucose relative to other carbon sources
YBR129C	OPY1	0.0497632	1.34361	0.0382185	1.0319	0.0439908	1.18775	Protein of unknown function; overproduction blocks cell cycle arrest in the presence of mating pheromone; the authentic, non-tagged protein is detected in highly purified mitochondria in high-throughput studies
YKL141W	SDH3	0.0381816	1.0309	0.0497853	1.3442	0.0439835	1.18755	Subunit of succinate dehydrogenase and of TIM22 translocase; functions as cytochrome b subunit of succinate dehydrogenase, which couples oxidation of succinate to transfer of electrons to ubiquinone as part of the TCA cycle and the mitochondrial respiratory chain; also required for mitochondrial inner membrane protein import as part of the TIM22 complex; SDH3 has a paralog, SHH3, that arose from …
YBR047W	FMP23	0.0502736	1.35739	0.0375874	1.01486	0.0439305	1.18612	Putative protein of unknown function; proposed to be involved in iron or copper homeostasis; the authentic, non-tagged protein is detected in highly purified mitochondria in high-throughput studies
YJR080C	AIM24	0.0476065	1.28538	0.0401659	1.08448	0.0438862	1.18493	Protein with a role in determining mitochondrial architecture; inner membrane protein that interacts physically and genetically with the MICOS complex and is required for its integrity
YHR159W	TDA11	0.0415175	1.12097	0.0459252	1.23998	0.0437213	1.18048	Putative protein of unknown function; green fluorescent protein (GFP)-fusion protein localizes to the cytoplasm; potential Cdc28p substrate; null mutant is sensitive to expression of the top1-T722A allele
YMR193W	MRPL24	0.0490887	1.32539	0.0383188	1.03461	0.0437037	1.18	Mitochondrial ribosomal protein of the large subunit; two mitochondrial ribosomal proteins, YmL14 and YmL24, have been assigned to the same gene
YDL202W	MRPL11	0.0386203	1.04275	0.0482424	1.30254	0.0434313	1.17265	Mitochondrial ribosomal protein of the large subunit; localizes to vacuole in response to H2O2
YLR152C	YLR152C	0.0373958	1.00969	0.049325	1.33178	0.0433604	1.17073	Putative protein of unknown function; YLR152C is not an essential gene
YBR228W	SLX1	0.0404995	1.09349	0.0454996	1.22849	0.0429995	1.16099	Endonuclease involved in DNA recombination and repair; subunit of a complex, with Slx4p, that hydrolyzes 5' branches from duplex DNA in response to stalled or converging replication forks; function overlaps with that of Sgs1p-Top3p
YKL010C	UFD4	0.047588	1.28488	0.0383783	1.03621	0.0429831	1.16054	Ubiquitin-protein ligase (E3); interacts with Rpt4p and Rpt6p, two subunits of the 19S particle of the 26S proteasome; cytoplasmic E3 involved in the degradation of ubiquitin fusion proteins; relative distribution to the nucleus increases upon DNA replication stress
YHR050W	SMF2	0.0431355	1.16466	0.0424375	1.14581	0.0427865	1.15524	Divalent metal ion transporter involved in manganese homeostasis; has broad specificity for di-valent and tri-valent metals; post-translationally regulated by levels of metal ions; member of the Nramp family of metal transport proteins
YJR078W	BNA2	0.0415685	1.12235	0.043893	1.18511	0.0427307	1.15373	Tryptophan 2,3-dioxygenase or indoleamine 2,3-dioxygenase; required for de novo biosynthesis of NAD from tryptophan via kynurenine; interacts genetically with telomere capping gene CDC13; regulated by Hst1p and Aftp
YNR010W	CSE2	0.0402321	1.08627	0.0452041	1.22051	0.0427181	1.15339	Subunit of the RNA polymerase II mediator complex; associates with core polymerase subunits to form the RNA polymerase II holoenzyme; component of the Middle domain of mediator; required for regulation of RNA polymerase II activity; relocalizes to the cytosol in response to hypoxia
YLR001C	YLR001C	0.0412732	1.11438	0.0441492	1.19203	0.0427112	1.1532	Putative protein of unknown function; the authentic, non-tagged protein is detected in highly purified mitochondria in high-throughput studies; predicted to be palmitoylated
YGL146C	RRT6	0.047137	1.2727	0.0381034	1.02879	0.0426202	1.15074	Putative protein of unknown function; non-essential gene identified in a screen for mutants with increased levels of rDNA transcription; contains two putative transmembrane spans, but no significant homology to other known proteins
YPL236C	ENV7	0.045888	1.23898	0.0390056	1.05315	0.0424468	1.14606	Vacuolar membrane protein kinase; negatively regulates membrane fusion; associates with vacuolar membrane through palmitoylation of one or more cysteines in consensus sequence; vacuolar membrane association is essential to its kinase activity; mutant shows defect in CPY processing; ortholog of human serine/threonine kinase 16 (STK16)
YDR306C	YDR306C	0.0448356	1.21056	0.0395385	1.06754	0.042187	1.13905	F-box protein of unknown function; interacts with Sgt1p via a Leucine-Rich Repeat (LRR) domain
YFR015C	GSY1	0.0445188	1.20201	0.0394931	1.06631	0.042006	1.13416	Glycogen synthase; expression induced by glucose limitation, nitrogen starvation, environmental stress, and entry into stationary phase; GSY1 has a paralog, GSY2, that arose from the whole genome duplication; relocalizes from nucleus to cytoplasmic foci upon DNA replication stress
YHR012W	VPS29	0.0450172	1.21546	0.0389902	1.05273	0.0420037	1.1341	Subunit of the membrane-associated retromer complex; endosomal protein; essential for endosome-to-Golgi retrograde transport; forms a subcomplex with Vps35p and Vps26p that selects cargo proteins for endosome-to-Golgi retrieval
YPL021W	ECM23	0.0384222	1.0374	0.0455731	1.23047	0.0419976	1.13394	Non-essential protein of unconfirmed function; affects pre-rRNA processing, may act as a negative regulator of the transcription of genes involved in pseudohyphal growth; homologous to Srd1p
YDL054C	MCH1	0.0451853	1.22	0.0383951	1.03667	0.0417902	1.12834	Protein with similarity to mammalian monocarboxylate permeases; monocarboxylate permeases are involved in transport of monocarboxylic acids across the plasma membrane but mutant is not deficient in monocarboxylate transport
YGR223C	HSV2	0.0459463	1.24055	0.0373914	1.00957	0.0416689	1.12506	Phosphatidylinositol 3,5-bisphosphate-binding protein; plays a role in micronucleophagy; belongs to the PROPPIN family of proteins; predicted to fold as a seven-bladed beta-propeller; displays punctate cytoplasmic localization
YIR002C	MPH1	0.0409759	1.10635	0.0420799	1.13616	0.0415279	1.12125	3'-5' DNA helicase involved in error-free bypass of DNA lesions; binds flap DNA, stimulates activity of Rad27p and Dna2p; prevents crossovers between ectopic sequences by removing substrates for Mus81-Mms4 or Rad1-Rad10 cleavage; homolog of human FANCM Fanconi anemia protein that is involved in stabilizing and remodeling blocked replication forks; member of SF2 DExD/H superfamily of helicases; no…
YLR016C	PML1	0.0398284	1.07537	0.0429945	1.16085	0.0414114	1.11811	Subunit of the RES complex; RES complex is required for nuclear retention of unspliced pre-mRNAs; acts in the same pathway as Pml39p and Mlp1p
YNL138W-A	YSF3	0.043657	1.17874	0.0389366	1.05129	0.0412968	1.11501	Component of the SF3b subcomplex of the U2 snRNP; essential protein required for splicing and for assembly of SF3b
YDR229W	IVY1	0.0436859	1.17952	0.0388949	1.05016	0.0412904	1.11484	Phospholipid-binding protein that interacts with both Ypt7p and Vps33p; may partially counteract the action of Vps33p and vice versa, localizes to the rim of the vacuole as cells approach stationary phase
YKL146W	AVT3	0.0403486	1.08941	0.0420604	1.13563	0.0412045	1.11252	Vacuolar transporter; exports large neutral amino acids from the vacuole; member of a family of seven S. cerevisiae genes (AVT1-7) related to vesicular GABA-glycine transporters
YDR397C	NCB2	0.0436389	1.17825	0.0387239	1.04554	0.0411814	1.1119	Subunit of a heterodimeric NC2 transcription regulator complex; complex binds to TBP and can repress transcription by preventing preinitiation complex assembly or stimulate activated transcription; homologous to human NC2beta; complex also includes Bur6p
YOR357C	SNX3	0.0406585	1.09778	0.0416722	1.12515	0.0411653	1.11146	Sorting nexin for late-Golgi enzymes; required to maintain late-Golgi resident enzymes in their proper location by recycling molecules from the prevacuolar compartment; contains a PX domain and sequence similarity to human Snx3p
YDR302W	GPI11	0.038063	1.0277	0.0434022	1.17186	0.0407326	1.09978	ER membrane protein involved in a late step of GPI anchor assembly; involved in the addition of phosphoethanolamine to the multiply mannosylated glycosylphosphatidylinositol (GPI) intermediate; human PIG-Fp is a functional homolog
YLR306W	UBC12	0.0385994	1.04218	0.0420454	1.13523	0.0403224	1.0887	Enzyme that mediates the conjugation of Rub1p; a ubiquitin-like protein, to other proteins; related to E2 ubiquitin-conjugating enzymes
YPL070W	MUK1	0.0375523	1.01391	0.0429778	1.1604	0.0402651	1.08716	Guanine nucleotide exchange factor (GEF); involved in vesicle-mediated vacuolar transport, including Golgi-endosome trafficking and sorting through the multivesicular body (MVB); specifically stimulates the intrinsic guanine nucleotide exchange activity of Rab family members (Vps21p/Ypt52p/Ypt53p); partially redundant with GEF VPS9; required for localization of the CORVET complex to endosomes; co…
YLR120C	YPS1	0.0382397	1.03247	0.0420954	1.13658	0.0401676	1.08452	Aspartic protease; hyperglycosylated member of the yapsin family of proteases, attached to the plasma membrane via a glycosylphosphatidylinositol (GPI) anchor; involved in nutrient limitation-induced cleavage of the extracellular inhibitory domain of signaling mucin Msb2p, resulting in activation of the filamentous growth MAPK pathway; involved with other yapsins in the cell wall integrity respon…
YGR146C	ECL1	0.042269	1.14126	0.0379532	1.02474	0.0401111	1.083	Protein of unknown function; mitochondrial-dependent role in the extension of chronological lifespan; overexpression increases oxygen consumption and respiratory activity while deletion results in reduced oxygen consumption under conditions of caloric restriction; induced by iron homeostasis transcription factor Aft2p; multicopy suppressor of temperature sensitive hsf1 mutant; induced by treatmen…
YNL299W	TRF5	0.0424971	1.14742	0.0373676	1.00892	0.0399323	1.07817	Non-canonical poly(A) polymerase; involved in nuclear RNA degradation as a component of the TRAMP complex; catalyzes polyadenylation of hypomodified tRNAs, and snoRNA and rRNA precursors; overlapping but non-redundant functions with Pap2p
YLR165C	PUS5	0.0414561	1.11931	0.0378233	1.02123	0.0396397	1.07027	Pseudouridine synthase; catalyzes only the formation of pseudouridine (Psi)-2819 in mitochondrial 21S rRNA; not essential for viability
YJL132W	YJL132W	0.0372583	1.00597	0.0419507	1.13267	0.0396045	1.06932	Putative protein of unknown function; localizes to the membrane fraction; possible Zap1p-regulated target gene induced by zinc deficiency; YJL132W is a non-essential gene
YDL179W	PCL9	0.0398705	1.0765	0.039181	1.05789	0.0395258	1.0672	Cyclin; forms a functional kinase complex with Pho85p cyclin-dependent kinase (Cdk), expressed in late M/early G1 phase, activated by Swi5p; PCL9 has a paralog, PCL2, that arose from the whole genome duplication
YMR064W	AEP1	0.0405089	1.09374	0.0384671	1.03861	0.039488	1.06618	Protein required for expression of the mitochondrial OLI1 gene; mitochondrial OLI1 gene encodes subunit 9 of F1-F0 ATP synthase
YHL040C	ARN1	0.0387967	1.04751	0.0397089	1.07214	0.0392528	1.05983	ARN family transporter for siderophore-iron chelates; responsible for uptake of iron bound to ferrirubin, ferrirhodin, and related siderophores; protein increases in abundance and relocalizes to the vacuole upon DNA replication stress
YJL203W	PRP21	0.0390707	1.05491	0.0393613	1.06276	0.039216	1.05883	Subunit of the SF3a splicing factor complex; required for spliceosome assembly
YLR019W	PSR2	0.0397834	1.07415	0.0386484	1.04351	0.0392159	1.05883	Plasma membrane phosphatase involved in the general stress response; required with Psr1p and Whi2p for full activation of STRE-mediated gene expression, possibly through dephosphorylation of Msn2p; PSR2 has a paralog, PSR1, that arose from the whole genome duplication
YBR043C	QDR3	0.0395369	1.0675	0.0381621	1.03038	0.0388495	1.04894	Multidrug transporter of the major facilitator superfamily; member of the 12-spanner drug:H(+) antiporter DHA1 family; has a role in polyamine homeostasis; involved in spore wall asembly; sequence similarity to DTR1 and QDR1, and the triple mutant dtr1 qdr1 qdr3 exhibits reduced dityrosine fluorescence relative to the single mutants; expression is upregulated under polyamine stress; required for …
YPR191W	QCR2	0.0394692	1.06567	0.0376618	1.01687	0.0385655	1.04127	Subunit 2 of ubiquinol cytochrome-c reductase (Complex III); Complex III is a component of the mitochondrial inner membrane electron transport chain; phosphorylated; transcription is regulated by Hap1p, Hap2p/Hap3p, and heme
YCR076C	FUB1	0.0383061	1.03426	0.037709	1.01814	0.0380076	1.0262	Proteasome-binding protein; interacts physically with multiple subunits of the 20S proteasome and genetically with genes encoding 20S core particle and 19S regulatory particle subunits; exhibits boundary activity which blocks the propagation of heterochromatic silencing; contains a PI31 proteasome regulator domain and sequence similarity with human PSMF1, a proteasome inhibitor; not an essential …
YNR023W	SNF12	0.0372814	1.0066	0.038431	1.03764	0.0378562	1.02212	73 kDa subunit of the SWI/SNF chromatin remodeling complex; involved in transcriptional regulation; relocates to the cytosol under hypoxic conditions; deletion mutants are temperature-sensitive; SNF12 has a paralog, RSC6, that arose from the whole genome duplication
YGL108C	YGL108C	0.0374795	1.01195	0.0373465	1.00835	0.037413	1.01015	Protein of unknown function, predicted to be palmitoylated; SWAT-GFP, seamless-GFP and mCherry C-terminal fusion proteins localize to the cytosol, while N-terminal GFP fusion protein localizes to the cell periphery; protein abundance increases in response to DNA replication stress

## Sheet: avg_repressed
ORF	COMMON	logFC17	logFC_adj17	logFC19	logFC_adj19	logFC_avg	logFC_adj_avg	DESCRIPTION
YHR213W-B	YHR213W-B	-0.267415	-7.22021	-0.209733	-5.66278	-0.238574	-6.4415	Pseudogenic fragment with similarity to flocculins; identified by gene-trapping, microarray-based expression analysis, and genome-wide homology searching; YHR213W-B has a paralog, YAR064W, that arose from a segmental duplication
YLR180W	SAM1	-0.260798	-7.04154	-0.178064	-4.80773	-0.219431	-5.92464	S-adenosylmethionine synthetase; catalyzes transfer of the adenosyl group of ATP to the sulfur atom of methionine; SAM1 has a paralog, SAM2, that arose from the whole genome duplication
YDR508C	GNP1	-0.245011	-6.6153	-0.159179	-4.29782	-0.202095	-5.45656	High-affinity glutamine permease; also transports Leu, Ser, Thr, Cys, Met and Asn; expression is fully dependent on Grr1p and modulated by the Ssy1p-Ptr3p-Ssy5p (SPS) sensor of extracellular amino acids; GNP1 has a paralog, AGP1, that arose from the whole genome duplication
YBR092C	PHO3	-0.219073	-5.91496	-0.164214	-4.43377	-0.191643	-5.17436	Constitutively expressed acid phosphatase similar to Pho5p; brought to the cell surface by transport vesicles; hydrolyzes thiamin phosphates in the periplasmic space, increasing cellular thiamin uptake; expression is repressed by thiamin
YAR064W	YAR064W	-0.218797	-5.90751	-0.161031	-4.34784	-0.189914	-5.12768	Pseudogenic fragment with similarity to flocculins; YAR064W has a paralog, YHR213W-B, that arose from a segmental duplication
YJL190C	RPS22A	-0.187957	-5.07484	-0.18669	-5.04062	-0.187323	-5.05773	Protein component of the small (40S) ribosomal subunit; homologous to mammalian ribosomal protein S15A and bacterial S8; RPS22A has a paralog, RPS22B, that arose from the whole genome duplication
YGL147C	RPL9A	-0.196252	-5.29881	-0.170369	-4.59995	-0.18331	-4.94938	Ribosomal 60S subunit protein L9A; homologous to mammalian ribosomal protein L9 and bacterial L6; RPL9A has a paralog, RPL9B, that arose from a single-locus duplication
YJR137C	MET5	-0.201145	-5.43091	-0.164232	-4.43425	-0.182688	-4.93258	Sulfite reductase beta subunit; involved in amino acid biosynthesis, transcription repressed by methionine
YOL039W	RPP2A	-0.203763	-5.50159	-0.157483	-4.25205	-0.180623	-4.87682	Ribosomal protein P2 alpha; a component of the ribosomal stalk, which is involved in the interaction between translational elongation factors and the ribosome; free (non-ribosomal) P2 stimulates the phosphorylation of the eIF2 alpha subunit (Sui2p) by Gcn2p; regulates the accumulation of P1 (Rpp1Ap and Rpp1Bp) in the cytoplasm
YDR046C	BAP3	-0.210495	-5.68336	-0.137104	-3.70181	-0.173799	-4.69258	Amino acid permease; involved in uptake of cysteine, leucine, isoleucine and valine; BAP3 has a paralog, BAP2, that arose from the whole genome duplication
YGR055W	MUP1	-0.18922	-5.10893	-0.156268	-4.21923	-0.172744	-4.66408	High affinity methionine permease; integral membrane protein with 13 putative membrane-spanning regions; also involved in cysteine uptake
YLR303W	MET17	-0.182238	-4.92043	-0.160116	-4.32314	-0.171177	-4.62178	O-acetyl homoserine-O-acetyl serine sulfhydrylase; required for Methionine and cysteine biosynthesis
YAL012W	CYS3	-0.201664	-5.44492	-0.138158	-3.73027	-0.169911	-4.58759	Cystathionine gamma-lyase; catalyzes one of the two reactions involved in the transsulfuration pathway that yields cysteine from homocysteine with the intermediary formation of cystathionine; protein abundance increases in response to DNA replication stress
YOL120C	RPL18A	-0.169202	-4.56845	-0.156914	-4.23668	-0.163058	-4.40256	Ribosomal 60S subunit protein L18A; intron of RPL18A pre-mRNA forms stem-loop structures that are a target for Rnt1p cleavage leading to degradation; homologous to mammalian ribosomal protein L18, no bacterial homolog; RPL18A has a paralog, RPL18B, that arose from the whole genome duplication
YDL229W	SSB1	-0.16541	-4.46606	-0.159822	-4.31518	-0.162616	-4.39062	Cytoplasmic ATPase that is a ribosome-associated molecular chaperone; functions with J-protein partner Zuo1p; may be involved in folding of newly-made polypeptide chains; member of the HSP70 family; interacts with phosphatase subunit Reg1p; SSB1 has a paralog, SSB2, that arose from the whole genome duplication
YLR179C	YLR179C	-0.180684	-4.87846	-0.144469	-3.90067	-0.162576	-4.38956	Protein of unknown function with similarity to Tfs1p; transcription is activated by paralogous proteins Yrm1p and Yrr1p along with proteins involved in multidrug resistance; GFP-tagged protein localizes to the cytoplasm and nucleus
YLR058C	SHM2	-0.179194	-4.83823	-0.143406	-3.87197	-0.1613	-4.3551	Cytosolic serine hydroxymethyltransferase; converts serine to glycine plus 5,10 methylenetetrahydrofolate; major isoform involved in generating precursors for purine, pyrimidine, amino acid, and lipid biosynthesis
YFR030W	MET10	-0.174095	-4.70056	-0.147243	-3.97557	-0.160669	-4.33806	Subunit alpha of assimilatory sulfite reductase; complex converts sulfite into sulfide
YGR201C	YGR201C	-0.18279	-4.93532	-0.137607	-3.71539	-0.160198	-4.32536	Putative protein of unknown function
YFR031C-A	RPL2A	-0.169748	-4.58319	-0.147705	-3.98803	-0.158726	-4.28561	Ribosomal 60S subunit protein L2A; homologous to mammalian ribosomal protein L2 and bacterial L2; RPL2A has a paralog, RPL2B, that arose from the whole genome duplication
YLL024C	SSA2	-0.205982	-5.56152	-0.110864	-2.99332	-0.158423	-4.27742	HSP70 family ATP-binding protein; involved in protein folding, vacuolar import of proteins; required for ubiquitin-dependent degradation of short-lived proteins; associated with chaperonin-containing T-complex; 98% identical to paralog Ssa1p with distinct functional specificity in propagation of yeast [URE3] prions and vacuolar-mediated degradation of gluconeogenesis enzymes; binds tRNA, has role…
YNR050C	LYS9	-0.179728	-4.85265	-0.136542	-3.68664	-0.158135	-4.26965	Saccharopine dehydrogenase (NADP+, L-glutamate-forming); catalyzes the formation of saccharopine from alpha-aminoadipate 6-semialdehyde, the seventh step in lysine biosynthesis pathway; exhibits genetic and physical interactions with TRM112
YCL037C	SRO9	-0.176629	-4.76899	-0.137985	-3.7256	-0.157307	-4.24729	Cytoplasmic RNA-binding protein; shuttles between nucleus and cytoplasm and is exported from the nucleus in an mRNA export-dependent manner; associates with translating ribosomes; involved in heme regulation of Hap1p as a component of the HMC complex, also involved in the organization of actin filaments; contains a La motif; SRO9 has a paralog, SLF1, that arose from the whole genome duplication
YDL130W	RPP1B	-0.16973	-4.58272	-0.143359	-3.87068	-0.156544	-4.2267	Ribosomal protein P1 beta; component of the ribosomal stalk, which is involved in interaction of translational elongation factors with ribosome; free (non-ribosomal) P1 stimulates the phosphorylation of the eIF2 alpha subunit (Sui2p) by Gcn2p; accumulation is regulated by phosphorylation and interaction with the P2 stalk component
YGR214W	RPS0A	-0.156642	-4.22934	-0.154654	-4.17565	-0.155648	-4.20249	Ribosomal 40S subunit protein S0A; required for maturation of 18S rRNA along with Rps0Bp; deletion of either RPS0 gene reduces growth rate, deletion of both genes is lethal; homologous to human ribosomal protein SA and bacterial S2; RPS0A has a paralog, RPS0B, that arose from the whole genome duplication;
YKL081W	TEF4	-0.181324	-4.89576	-0.127789	-3.4503	-0.154557	-4.17303	Gamma subunit of translational elongation factor eEF1B; stimulates the binding of aminoacyl-tRNA (AA-tRNA) to ribosomes by releasing eEF1A (Tef1p/Tef2p) from the ribosomal complex
YDR144C	MKC7	-0.177922	-4.80389	-0.130582	-3.52572	-0.154252	-4.1648	GPI-anchored aspartyl protease; member of the yapsin family of proteases involved in cell wall growth and maintenance; shares functions with Yap3p and Kex2p; MKC7 has a paralog, YPS1, that arose from the whole genome duplication
YJL200C	ACO2	-0.171854	-4.64005	-0.135778	-3.666	-0.153816	-4.15302	Putative mitochondrial aconitase isozyme; similarity to Aco1p, an aconitase required for the TCA cycle; expression induced during growth on glucose, by amino acid starvation via Gcn4p, and repressed on ethanol
YJR009C	TDH2	-0.180557	-4.87503	-0.120984	-3.26656	-0.15077	-4.07079	Glyceraldehyde-3-phosphate dehydrogenase (GAPDH), isozyme 2; involved in glycolysis and gluconeogenesis; tetramer that catalyzes reaction of glyceraldehyde-3-phosphate to 1,3 bis-phosphoglycerate; detected in cytoplasm and cell wall; protein abundance increases in response to DNA replication stress; GAPDH-derived antimicrobial peptides are active against a wide variety of wine-related yeasts and …
YBR048W	RPS11B	-0.154169	-4.16256	-0.146468	-3.95464	-0.150319	-4.0586	Protein component of the small (40S) ribosomal subunit; homologous to mammalian ribosomal protein S11 and bacterial S17; RPS11B has a paralog, RPS11A, that arose from the whole genome duplication
YIL158W	AIM20	-0.15131	-4.08536	-0.149122	-4.0263	-0.150216	-4.05583	Protein of unknown function; overexpression causes cell cycle delay or arrest; green fluorescent protein (GFP)-fusion protein localizes to vacuole; null mutant displays elevated frequency of mitochondrial genome loss; relocalizes from nucleus to cytoplasm upon DNA replication stress; AIM20 has a paralog, SKG1, that arose from the whole genome duplication
YLR438W	CAR2	-0.159084	-4.29528	-0.138235	-3.73236	-0.14866	-4.01382	L-ornithine transaminase (OTAse); catalyzes the second step of arginine degradation, expression is dually-regulated by allophanate induction and a specific arginine induction process; not nitrogen catabolite repression sensitive; protein abundance increases in response to DNA replication stress; human homolog OAT complements yeast null mutant
YJR010W	MET3	-0.207096	-5.59158	-0.0900157	-2.43043	-0.148556	-4.011	ATP sulfurylase; catalyzes the primary step of intracellular sulfate activation, essential for assimilatory reduction of sulfate to sulfide, involved in methionine metabolism; human homolog PAPSS2 complements yeast null mutant
YMR217W	GUA1	-0.150146	-4.05395	-0.145921	-3.93987	-0.148034	-3.99691	GMP synthase; highly conserved enzyme that catalyzes the second step in the biosynthesis of GMP from inosine 5'-phosphate (IMP); transcription is not subject to regulation by guanine but is negatively regulated by nutrient starvation; reduction-of-function mutation gua1-G388D causes changes in cellular guanine nucleotide pools, defects in general protein synthesis, and impaired translation of GCN…
YHR163W	SOL3	-0.155691	-4.20366	-0.138786	-3.74722	-0.147238	-3.97544	6-phosphogluconolactonase; catalyzes the second step of the pentose phosphate pathway; weak multicopy suppressor of los1-1 mutation; homologous to Sol2p and Sol1p; SOL3 has a paralog, SOL4, that arose from the whole genome duplication
YLR432W	IMD3	-0.159815	-4.31501	-0.132964	-3.59003	-0.14639	-3.95252	Inosine monophosphate dehydrogenase; catalyzes the rate-limiting step in the de novo synthesis of GTP; member of a four-gene family in S. cerevisiae, constitutively expressed; IMD3 has a paralog, IMD4, that arose from the whole genome duplication
YJR047C	ANB1	-0.163598	-4.41713	-0.128786	-3.47721	-0.146192	-3.94717	Translation elongation factor eIF-5A; previously thought to function in translation initiation; undergoes an essential hypusination modification; expressed under anaerobic conditions; ANB1 has a paralog, HYP2, that arose from the whole genome duplication; human EIF5A complements the inviability of the yeast hyp2 anb1 double null mutant
YIL074C	SER33	-0.160022	-4.32058	-0.130661	-3.52784	-0.145341	-3.92421	3-phosphoglycerate dehydrogenase and alpha-ketoglutarate reductase; 3PG dehydrogenase that catalyzes the first step in serine and glycine biosynthesis; also functions as an alpha-ketoglutarate reductase, converting alpha-ketoglutarate to D-2-hydroxyglutarate (D-2HG); localizes to the cytoplasm; SER33 has a paralog, SER3, that arose from the whole genome duplication
YMR116C	ASC1	-0.153895	-4.15517	-0.136696	-3.6908	-0.145296	-3.92299	G-protein beta subunit and guanine dissociation inhibitor for Gpa2p; ortholog of RACK1 that inhibits translation; core component of the small (40S) ribosomal subunit; required to prevent frameshifting at ribosomes stalled at repeated CGA codons; regulates P-body formation induced by replication stress; represses Gcn4p in the absence of amino acid starvation
YIL018W	RPL2B	-0.158603	-4.28229	-0.131226	-3.5431	-0.144915	-3.91269	Ribosomal 60S subunit protein L2B; homologous to mammalian ribosomal protein L2 and bacterial L2; RPL2B has a paralog, RPL2A, that arose from the whole genome duplication; expression is upregulated at low temperatures
YIL069C	RPS24B	-0.148191	-4.00116	-0.140724	-3.79956	-0.144458	-3.90036	Protein component of the small (40S) ribosomal subunit; homologous to mammalian ribosomal protein S24, no bacterial homolog; RPS24B has a paralog, RPS24A, that arose from the whole genome duplication
YHR094C	HXT1	-0.167426	-4.5205	-0.121434	-3.27872	-0.14443	-3.89961	Low-affinity glucose transporter of the major facilitator superfamily; expression is induced by Hxk2p in the presence of glucose and repressed by Rgt1p when glucose is limiting; HXT1 has a paralog, HXT6, what arose from the whole genome duplication
YGL234W	ADE5,7	-0.155073	-4.18698	-0.133682	-3.60942	-0.144378	-3.8982	Enzyme of the 'de novo' purine nucleotide biosynthetic pathway; contains aminoimidazole ribotide synthetase and glycinamide ribotide synthetase activities
YKL006W	RPL14A	-0.144634	-3.90511	-0.143614	-3.87759	-0.144124	-3.89135	Ribosomal 60S subunit protein L14A; N-terminally acetylated; homologous to mammalian ribosomal protein L14, no bacterial homolog; RPL14A has a paralog, RPL14B, that arose from the whole genome duplication
YGL253W	HXK2	-0.163045	-4.40221	-0.123734	-3.34083	-0.14339	-3.87152	Hexokinase isoenzyme 2; phosphorylates glucose in cytosol; predominant hexokinase during growth on glucose; represses expression of HXK1, GLK1, induces expression of its own gene; antiapoptotic; phosphorylation/dephosphorylation at Ser14 by kinase Snf1p, phosphatase Glc7p-Reg1p regulates nucleocytoplasmic shuttling of Hxk2p; functions downstream of Sit4p in control of cell cycle, mitochondrial fu…
YHR208W	BAT1	-0.162675	-4.39223	-0.124072	-3.34994	-0.143373	-3.87108	Mitochondrial branched-chain amino acid (BCAA) aminotransferase; preferentially involved in BCAA biosynthesis; homolog of murine ECA39; highly expressed during logarithmic phase and repressed during stationary phase; BAT1 has a paralog, BAT2, that arose from the whole genome duplication
YGL123W	RPS2	-0.14428	-3.89556	-0.14117	-3.8116	-0.142725	-3.85358	Protein component of the small (40S) subunit; essential for control of translational accuracy; phosphorylation by C-terminal domain kinase I (CTDK-I) enhances translational accuracy; methylated on one or more arginine residues by Hmt1p; homologous to mammalian ribosomal protein S2 and bacterial S5
YIL133C	RPL16A	-0.144217	-3.89386	-0.139213	-3.75875	-0.141715	-3.8263	Ribosomal 60S subunit protein L16A; N-terminally acetylated, binds 5.8 S rRNA; transcriptionally regulated by Rap1p; homologous to mammalian ribosomal protein L13A and bacterial L13; RPL16A has a paralog, RPL16B, that arose from the whole genome duplication; protein abundance increases in response to DNA replication stress
YJR145C	RPS4A	-0.155048	-4.1863	-0.127641	-3.44631	-0.141345	-3.8163	Protein component of the small (40S) ribosomal subunit; mutation affects 20S pre-rRNA processing; homologous to mammalian ribosomal protein S4, no bacterial homolog; RPS4A has a paralog, RPS4B, that arose from the whole genome duplication
YDR064W	RPS13	-0.142556	-3.84901	-0.139256	-3.75992	-0.140906	-3.80447	Protein component of the small (40S) ribosomal subunit; homologous to mammalian ribosomal protein S13 and bacterial S15
YHR174W	ENO2	-0.178009	-4.80623	-0.103299	-2.78908	-0.140654	-3.79766	Enolase II, a phosphopyruvate hydratase; catalyzes conversion of 2-phosphoglycerate to phosphoenolpyruvate during glycolysis and the reverse reaction during gluconeogenesis; expression induced in response to glucose; ENO2 has a paralog, ENO1, that arose from the whole genome duplication
YMR290C	HAS1	-0.156859	-4.23519	-0.123943	-3.34647	-0.140401	-3.79083	ATP-dependent RNA helicase; involved in the biogenesis of 40S and 60S ribosome subunits; localizes to both the nuclear periphery and nucleolus; highly enriched in nuclear pore complex fractions; constituent of 66S pre-ribosomal particles
YOL013W-A	YOL013W-A	-0.168744	-4.55608	-0.111167	-3.00151	-0.139955	-3.7788	Putative protein of unknown function; identified by SAGE
YDL014W	NOP1	-0.146718	-3.96138	-0.131517	-3.55096	-0.139117	-3.75617	Histone glutamine methyltransferase, modifies H2A at Q105 in nucleolus; component of the small subunit processome complex, which is required for processing of pre-18S rRNA; ortholog of mammalian fibrillarin; inviability of the null mutant is functionally complemented by human FBL
YJR016C	ILV3	-0.16034	-4.32917	-0.117317	-3.16756	-0.138828	-3.74837	Dihydroxyacid dehydratase; catalyzes third step in the common pathway leading to biosynthesis of branched-chain amino acids
YBR085W	AAC3	-0.150005	-4.05013	-0.126183	-3.40695	-0.138094	-3.72854	Mitochondrial inner membrane ADP/ATP translocator; exchanges cytosolic ADP for mitochondrially synthesized ATP; expressed under anaerobic conditions; similar to Aac1p; has roles in maintenance of viability and in respiration; AAC3 has a paralog, PET9, that arose from the whole genome duplication
YMR189W	GCV2	-0.146308	-3.95032	-0.12937	-3.49299	-0.137839	-3.72165	P subunit of the mitochondrial glycine decarboxylase complex; glycine decarboxylase is required for the catabolism of glycine to 5,10-methylene-THF; expression is regulated by levels of 5,10-methylene-THF in the cytoplasm
YBR115C	LYS2	-0.144498	-3.90145	-0.131086	-3.53932	-0.137792	-3.72039	Alpha aminoadipate reductase; catalyzes the reduction of alpha-aminoadipate to alpha-aminoadipate 6-semialdehyde, which is the fifth step in biosynthesis of lysine; activation requires posttranslational phosphopantetheinylation by Lys5p
YOR108W	LEU9	-0.133575	-3.60652	-0.141825	-3.82928	-0.1377	-3.7179	Alpha-isopropylmalate synthase II (2-isopropylmalate synthase); catalyzes the first step in the leucine biosynthesis pathway; the minor isozyme, responsible for the residual alpha-IPMS activity detected in a leu4 null mutant; LEU9 has a paralog, LEU4, that arose from the whole genome duplication
YDL083C	RPS16B	-0.140126	-3.7834	-0.135102	-3.64776	-0.137614	-3.71558	Protein component of the small (40S) ribosomal subunit; homologous to mammalian ribosomal protein S16 and bacterial S9; RPS16B has a paralog, RPS16A, that arose from the whole genome duplication
YOR063W	RPL3	-0.141524	-3.82115	-0.131135	-3.54063	-0.136329	-3.68089	Ribosomal 60S subunit protein L3; homologous to mammalian ribosomal protein L3 and bacterial L3; plays an important role in function of eIF5B in stimulating 3' end processing of 18S rRNA in context of 80S ribosomes that have not yet engaged in translation; involved in replication and maintenance of killer double stranded RNA virus
YPL131W	RPL5	-0.139805	-3.77474	-0.130849	-3.53293	-0.135327	-3.65384	Ribosomal 60S subunit protein L5; nascent Rpl5p is bound by specific chaperone Syo1p during translation; homologous to mammalian ribosomal protein L5 and bacterial L18; binds 5S rRNA and is required for 60S subunit assembly
YBR189W	RPS9B	-0.133244	-3.59758	-0.136291	-3.67986	-0.134767	-3.63872	Protein component of the small (40S) ribosomal subunit; homologous to mammalian ribosomal protein S9 and bacterial S4; RPS9B has a paralog, RPS9A, that arose from the whole genome duplication
YCR031C	RPS14A	-0.145966	-3.94108	-0.1214	-3.2778	-0.133683	-3.60944	Protein component of the small (40S) ribosomal subunit; required for ribosome assembly and 20S pre-rRNA processing; mutations confer cryptopleurine resistance; homologous to mammalian ribosomal protein S14 and bacterial S11; RPS14A has a paralog, RPS14B, that arose from the whole genome duplication
YLR340W	RPP0	-0.143861	-3.88424	-0.123177	-3.32578	-0.133519	-3.60501	Conserved ribosomal protein P0 of the ribosomal stalk; involved in interaction between translational elongation factors and the ribosome; phosphorylated on serine 302; homologous to mammalian ribosomal protein LP0 and bacterial L10
YOR096W	RPS7A	-0.135751	-3.66529	-0.131001	-3.53704	-0.133376	-3.60116	Protein component of the small (40S) ribosomal subunit; interacts with Kti11p; deletion causes hypersensitivity to zymocin; homologous to mammalian ribosomal protein S7, no bacterial homolog; RPS7A has a paralog, RPS7B, that arose from the whole genome duplication
YLL062C	MHT1	-0.15681	-4.23386	-0.109247	-2.94966	-0.133028	-3.59176	S-methylmethionine-homocysteine methyltransferase; functions along with Sam4p in the conversion of S-adenosylmethionine (AdoMet) to methionine to control the methionine/AdoMet ratio
YMR242C	RPL20A	-0.135648	-3.66249	-0.129688	-3.50159	-0.132668	-3.58204	Ribosomal 60S subunit protein L20A; homologous to mammalian ribosomal protein L18A, no bacterial homolog; RPL20A has a paralog, RPL20B, that arose from the whole genome duplication
YHR025W	THR1	-0.131759	-3.5575	-0.133018	-3.59148	-0.132389	-3.57449	Homoserine kinase; conserved protein required for threonine biosynthesis; long-lived protein that is preferentially retained in mother cells and forms cytoplasmic filaments; expression is regulated by the GCN4-mediated general amino acid control pathway
YJR123W	RPS5	-0.143114	-3.86408	-0.118477	-3.19887	-0.130795	-3.53148	Protein component of the small (40S) ribosomal subunit; least basic of non-acidic ribosomal proteins; phosphorylated in vivo; essential for viability; homologous to mammalian ribosomal protein S5 and bacterial S7
YNL069C	RPL16B	-0.136819	-3.69412	-0.123771	-3.34181	-0.130295	-3.51796	Ribosomal 60S subunit protein L16B; N-terminally acetylated, binds 5.8 S rRNA; transcriptionally regulated by Rap1p; homologous to mammalian ribosomal protein L13A and bacterial L13; RPL16B has a paralog, RPL16A, that arose from the whole genome duplication
YKR059W	TIF1	-0.135306	-3.65327	-0.124435	-3.35974	-0.12987	-3.5065	Translation initiation factor eIF4A; DEA(D/H)-box RNA helicase that couples ATPase activity to RNA binding and unwinding; forms a dumbbell structure of two compact domains connected by a linker; interacts with eIF4G; protein abundance increases in response to DNA replication stress; TIF1 has a paralog, TIF2, that arose from the whole genome duplication
YBL087C	RPL23A	-0.140268	-3.78722	-0.118977	-3.21238	-0.129622	-3.4998	Ribosomal 60S subunit protein L23A; homologous to mammalian ribosomal protein L23 and bacterial L14; RPL23A has a paralog, RPL23B, that arose from the whole genome duplication
YLR048W	RPS0B	-0.139022	-3.75358	-0.119558	-3.22806	-0.12929	-3.49082	Protein component of the small (40S) ribosomal subunit; RPS0B has a paralog, RPS0A, that arose from the whole genome duplication; required for maturation of 18S rRNA along with Rps0Ap; deletion of either RPS0 gene reduces growth rate, deletion of both genes is lethal; homologous to human ribosomal protein SA and bacterial S2
YLL045C	RPL8B	-0.128792	-3.47737	-0.128614	-3.47257	-0.128703	-3.47497	Ribosomal 60S subunit protein L8B; required for processing of 27SA3 pre-rRNA to 27SB pre-rRNA during assembly of large ribosomal subunit; depletion leads to a turnover of pre-rRNA; L8 binds to Domain I of 25S and 5.8 S rRNAs; mutation results in decreased amounts of free 60S subunits; homologous to mammalian ribosomal protein L7A, no bacterial homolog; RPL8B has a paralog, RPL8A, that arose from …
YDR385W	EFT2	-0.14437	-3.89799	-0.111993	-3.02382	-0.128182	-3.4609	Elongation factor 2 (EF-2), also encoded by EFT1; catalyzes ribosomal translocation during protein synthesis; contains diphthamide, the unique posttranslationally modified histidine residue specifically ADP-ribosylated by diphtheria toxin; EFT2 has a paralog, EFT1, that arose from the whole genome duplication
YMR120C	ADE17	-0.155926	-4.20999	-0.100195	-2.70527	-0.12806	-3.45763	Enzyme of 'de novo' purine biosynthesis; contains both 5-aminoimidazole-4-carboxamide ribonucleotide transformylase and inosine monophosphate cyclohydrolase activities; ADE17 has a paralog, ADE16, that arose from the whole genome duplication; ade16 ade17 mutants require adenine and histidine
YMR143W	RPS16A	-0.137741	-3.71901	-0.11675	-3.15226	-0.127246	-3.43564	Protein component of the small (40S) ribosomal subunit; homologous to mammalian ribosomal protein S16 and bacterial S9; RPS16A has a paralog, RPS16B, that arose from the whole genome duplication
YBR038W	CHS2	-0.149214	-4.02877	-0.10465	-2.82555	-0.126932	-3.42716	Chitin synthase II; catalyzes transfer of N-acetylglucosamine (GlcNAc) to chitin upon activation of zymogenic form; required for chitin synthesis in the primary septum during cytokinesis; localization regulated by Cdk1p during mitosis; phosphorylation by Dbf2p kinase regulates its dynamics and chitin synthesis during cytokinesis
YHR128W	FUR1	-0.147788	-3.99027	-0.106049	-2.86332	-0.126918	-3.4268	Uracil phosphoribosyltransferase; synthesizes UMP from uracil; involved in the pyrimidine salvage pathway
YER055C	HIS1	-0.137944	-3.72448	-0.115845	-3.12781	-0.126894	-3.42614	ATP phosphoribosyltransferase; a hexameric enzyme, catalyzes the first step in histidine biosynthesis; mutations cause histidine auxotrophy and sensitivity to Cu, Co, and Ni salts; transcription is regulated by general amino acid control
YLR448W	RPL6B	-0.124245	-3.35462	-0.128863	-3.47931	-0.126554	-3.41696	Ribosomal 60S subunit protein L6B; binds 5.8S rRNA; homologous to mammalian ribosomal protein L6, no bacterial homolog; RPL6B has a paralog, RPL6A, that arose from the whole genome duplication
YDR501W	PLM2	-0.139692	-3.77167	-0.112729	-3.04369	-0.12621	-3.40768	Putative transcription factor, contains Forkhead Associated domain; found associated with chromatin; target of SBF transcription factor; induced in response to DNA damaging agents and deletion of telomerase; PLM2 has a paralog, TOS4, that arose from the whole genome duplication
YOR310C	NOP58	-0.133483	-3.60403	-0.118245	-3.19262	-0.125864	-3.39833	Protein involved in producing mature rRNAs and snoRNAs; involved in pre-rRNA processing, 18S rRNA synthesis, and snoRNA synthesis; component of the small subunit processome complex, which is required for processing of pre-18S rRNA
YGR034W	RPL26B	-0.128445	-3.46802	-0.123196	-3.3263	-0.125821	-3.39716	Ribosomal 60S subunit protein L26B; binds to 5.8S rRNA; non-essential even when paralog is also deleted; deletion has minimal affections on ribosome biosynthesis; homologous to mammalian ribosomal protein L26 and bacterial L24; RPL26B has a paralog, RPL26A, that arose from the whole genome duplication
YPL220W	RPL1A	-0.130388	-3.52047	-0.12063	-3.25702	-0.125509	-3.38875	Ribosomal 60S subunit protein L1A; N-terminally acetylated; homologous to mammalian ribosomal protein L10A and bacterial L1; RPL1A has a paralog, RPL1B, that arose from the whole genome duplication; rpl1a rpl1b double null mutation is lethal
YLR355C	ILV5	-0.130868	-3.53344	-0.120046	-3.24124	-0.125457	-3.38734	Acetohydroxyacid reductoisomerase and mtDNA binding protein; involved in branched-chain amino acid biosynthesis and maintenance of wild-type mitochondrial DNA; found in mitochondrial nucleoids
YGL120C	PRP43	-0.130924	-3.53494	-0.11868	-3.20437	-0.124802	-3.36966	RNA helicase in the DEAH-box family; functions in both RNA polymerase I and polymerase II transcript metabolism; catalyzes removal of U2, U5, and U6 snRNPs from the postsplicing lariat-intron ribonucleoprotein complex; required for efficient biogenesis of both small- and large-subunit rRNAs; acts with Sqs1p to promote 20S to 18S rRNA processing catalyzed by endonuclease Nob1p
YOL040C	RPS15	-0.136648	-3.6895	-0.11263	-3.04101	-0.124639	-3.36526	Protein component of the small (40S) ribosomal subunit; homologous to mammalian ribosomal protein S15 and bacterial S19
YER091C	MET6	-0.12797	-3.4552	-0.120812	-3.26193	-0.124391	-3.35857	Cobalamin-independent methionine synthase; involved in methionine biosynthesis and regeneration; requires a minimum of two glutamates on the methyltetrahydrofolate substrate, similar to bacterial metE homologs
YJL026W	RNR2	-0.148485	-4.00909	-0.100289	-2.70781	-0.124387	-3.35845	Ribonucleotide-diphosphate reductase (RNR), small subunit; the RNR complex catalyzes the rate-limiting step in dNTP synthesis and is regulated by DNA replication and DNA damage checkpoint pathways via localization of the small subunits; RNR2 has a paralog, RNR4, that arose from the whole genome duplication
YBR084W	MIS1	-0.119716	-3.23232	-0.129052	-3.48441	-0.124384	-3.35837	Mitochondrial C1-tetrahydrofolate synthase; involved in interconversion between different oxidation states of tetrahydrofolate (THF); provides activities of formyl-THF synthetase, methenyl-THF cyclohydrolase, and methylene-THF dehydrogenase
YFL051C	YFL051C	-0.0519959	-1.40389	-0.196447	-5.30406	-0.124221	-3.35397	Putative protein of unknown function; SWAT-GFP fusion protein localizes to the cell periphery while mCherry fusion protein localizes to both the cell periphery and vacuole; YFL051C is not an essential gene
YGR180C	RNR4	-0.142308	-3.84232	-0.105926	-2.85999	-0.124117	-3.35116	Ribonucleotide-diphosphate reductase (RNR) small subunit; the RNR complex catalyzes the rate-limiting step in dNTP synthesis and is regulated by DNA replication and DNA damage checkpoint pathways via localization of the small subunits; relocalizes from nucleus to cytoplasm upon DNA replication stress; RNR4 has a paralog, RNR2, that arose from the whole genome duplication
YNL209W	SSB2	-0.133183	-3.59595	-0.114054	-3.07945	-0.123618	-3.3377	Cytoplasmic ATPase that is a ribosome-associated molecular chaperone; functions with J-protein partner Zuo1p; may be involved in the folding of newly-synthesized polypeptide chains; member of the HSP70 family; SSB2 has a paralog, SSB1, that arose from the whole genome duplication
YMR032W	HOF1	-0.139103	-3.75579	-0.107329	-2.89788	-0.123216	-3.32684	Protein that regulates actin cytoskeleton organization; required for cytokinesis, actin cable organization, and secretory vesicle trafficking; localized to bud neck; phosphorylated by Dbf2p; regulates actomyosin ring dynamics and septin localization; contains an SH3 domain; N terminus controls cell size and levels of actin cables, while C terminus controls actin cable organization via direct regu…
YDR025W	RPS11A	-0.125043	-3.37617	-0.120719	-3.2594	-0.122881	-3.31778	Protein component of the small (40S) ribosomal subunit; homologous to mammalian ribosomal protein S11 and bacterial S17; N-terminally propionylated in vivo; RPS11A has a paralog, RPS11B, that arose from the whole genome duplication
YJL080C	SCP160	-0.129113	-3.48604	-0.115716	-3.12432	-0.122414	-3.30518	Essential RNA-binding G protein effector of mating response pathway; ligand-activated RNA-binding protein that delivers RNAs involved in polarization and perpetualizing mating signal to shmoo tip during pheromone signaling; Scp160p-mediated RNA trafficking essential for chemotropism and successful mating; mainly associated with nuclear envelope and ER, interacts in mRNA-dependent manner with tran…
YEL054C	RPL12A	-0.129044	-3.48418	-0.114945	-3.10352	-0.121994	-3.29385	Ribosomal 60S subunit protein L12A; rpl12a rpl12b double mutant exhibits slow growth and slow translation; homologous to mammalian ribosomal protein L12 and bacterial L11; RPL12A has a paralog, RPL12B, that arose from the whole genome duplication
YNL302C	RPS19B	-0.13463	-3.63501	-0.108969	-2.94215	-0.121799	-3.28858	Protein component of the small (40S) ribosomal subunit; required for assembly and maturation of pre-40 S particles; homologous to mammalian ribosomal protein S19, no bacterial homolog; mutations in human RPS19 are associated with Diamond Blackfan anemia; RPS19B has a paralog, RPS19A, that arose from the whole genome duplication
YOL020W	TAT2	-0.129797	-3.50453	-0.113709	-3.07013	-0.121753	-3.28733	High affinity tryptophan and tyrosine permease; overexpression confers FK506 and FTY720 resistance
YOR133W	EFT1	-0.133728	-3.61067	-0.109027	-2.94372	-0.121378	-3.27719	Elongation factor 2 (EF-2), also encoded by EFT2; catalyzes ribosomal translocation during protein synthesis; contains diphthamide, the unique posttranslationally modified histidine residue specifically ADP-ribosylated by diphtheria toxin; EFT1 has a paralog, EFT2, that arose from the whole genome duplication
YGR162W	TIF4631	-0.124293	-3.35591	-0.118363	-3.19581	-0.121328	-3.27586	Translation initiation factor eIF4G; subunit of the mRNA cap-binding protein complex (eIF4F) that also contains eIF4E (Cdc33p); interacts with Pab1p and with eIF4A (Tif1p); also has a role in biogenesis of the large ribosomal subunit; TIF4631 has a paralog, TIF4632, that arose from the whole genome duplication
YGL202W	ARO8	-0.128572	-3.47143	-0.114071	-3.07992	-0.121321	-3.27567	Aromatic aminotransferase I; expression is regulated by general control of amino acid biosynthesis
YER156C	YER156C	-0.142483	-3.84705	-0.0990439	-2.67419	-0.120764	-3.26062	Putative protein of unknown function; interacts with Hsp82p and copurifies with Ipl1p; expression is copper responsive and downregulated in strains deleted for MAC1, a copper-responsive transcription factor; similarity to mammalian MYG1
YGR266W	YGR266W	-0.135926	-3.66999	-0.104808	-2.82982	-0.120367	-3.24991	Protein of unknown function; predicted to contain a single transmembrane domain; mutant has increased aneuploidy tolerance; localized to both the mitochondrial outer membrane and the plasma membrane; protein abundance increases in response to DNA replication stress
YLR150W	STM1	-0.116729	-3.15167	-0.123476	-3.33384	-0.120102	-3.24276	Protein required for optimal translation under nutrient stress; perturbs association of Yef3p with ribosomes; involved in TOR signaling; binds G4 quadruplex and purine motif triplex nucleic acid; helps maintain telomere structure; protein abundance increases in response to DNA replication stress; serves as a ribosome preservation factor both during quiescence and recovery
YBR249C	ARO4	-0.13032	-3.51865	-0.109798	-2.96455	-0.120059	-3.2416	3-deoxy-D-arabino-heptulosonate-7-phosphate (DAHP) synthase; catalyzes the first step in aromatic amino acid biosynthesis and is feedback-inhibited by tyrosine or high concentrations of phenylalanine or tryptophan; relative distribution to the nucleus increases upon DNA replication stress
YHR203C	RPS4B	-0.132881	-3.5878	-0.106843	-2.88477	-0.119862	-3.23628	Protein component of the small (40S) ribosomal subunit; homologous to mammalian ribosomal protein S4, no bacterial homolog; RPS4B has a paralog, RPS4A, that arose from the whole genome duplication
YBL039C	URA7	-0.115752	-3.12531	-0.123584	-3.33676	-0.119668	-3.23103	Major CTP synthase isozyme (see also URA8); catalyzes the ATP-dependent transfer of the amide nitrogen from glutamine to UTP, forming CTP, the final step in de novo biosynthesis of pyrimidines; involved in phospholipid biosynthesis; capable of forming cytoplasmic filaments termed cytoophidium, especially during conditions of glucose depletion; URA7 has a paralog, URA8, that arose from the whole g…
YKL096W	CWP1	-0.149313	-4.03146	-0.0897443	-2.42309	-0.119529	-3.22728	Cell wall mannoprotein that localizes to birth scars of daughter cells; linked to a beta-1,3- and beta-1,6-glucan heteropolymer through a phosphodiester bond; required for propionic acid resistance
YKR057W	RPS21A	-0.11277	-3.04478	-0.126245	-3.40862	-0.119507	-3.2267	Protein component of the small (40S) ribosomal subunit; homologous to mammalian ribosomal protein S21, no bacterial homolog; RPS21A has a paralog, RPS21B, that arose from the whole genome duplication
YBR031W	RPL4A	-0.127463	-3.44149	-0.11149	-3.01024	-0.119477	-3.22587	Ribosomal 60S subunit protein L4A; N-terminally acetylated; homologous to mammalian ribosomal protein L4 and bacterial L4; RPL4A has a paralog, RPL4B, that arose from the whole genome duplication
YHL015W	RPS20	-0.103782	-2.8021	-0.134733	-3.6378	-0.119257	-3.21995	Protein component of the small (40S) ribosomal subunit; overproduction suppresses mutations affecting RNA polymerase III-dependent transcription; homologous to mammalian ribosomal protein S20 and bacterial S10
YER073W	ALD5	-0.146429	-3.95357	-0.0917536	-2.47735	-0.119091	-3.21546	Mitochondrial aldehyde dehydrogenase; involved in regulation or biosynthesis of electron transport chain components and acetate formation; activated by K+; utilizes NADP+ as the preferred coenzyme; constitutively expressed
YLR264W	RPS28B	-0.125155	-3.37918	-0.11299	-3.05073	-0.119072	-3.21496	Protein component of the small (40S) ribosomal subunit; homologous to mammalian ribosomal protein S28, no bacterial homolog; has an extraribosomal function in autoregulation, in which Rps28Bp binds to a decapping complex via Edc3p, which then binds to RPS28B mRNA leading to its decapping and degradation; RPS28B has a paralog, RPS28A, that arose from the whole genome duplication
YML056C	IMD4	-0.131784	-3.55818	-0.106328	-2.87086	-0.119056	-3.21452	Inosine monophosphate dehydrogenase; catalyzes the rate-limiting step in the de novo synthesis of GTP; member of a four-gene family in S. cerevisiae, constitutively expressed; IMD4 has a paralog, IMD3, that arose from the whole genome duplication
YPR145W	ASN1	-0.117959	-3.18488	-0.11924	-3.21948	-0.118599	-3.20218	Asparagine synthetase; catalyzes the synthesis of L-asparagine from L-aspartate in the asparagine biosynthetic pathway; ASN1 has a paralog, ASN2, that arose from the whole genome duplication
YGR192C	TDH3	-0.148545	-4.01072	-0.0882638	-2.38312	-0.118404	-3.19692	Glyceraldehyde-3-phosphate dehydrogenase (GAPDH), isozyme 3; involved in glycolysis and gluconeogenesis; tetramer that catalyzes the reaction of glyceraldehyde-3-phosphate to 1,3 bis-phosphoglycerate; detected in the cytoplasm and cell wall; GAPDH-derived antimicrobial peptides secreted by S. cerevisiae are active against a wide variety of wine-related yeasts and bacteria; binds AU-rich RNA
YDR012W	RPL4B	-0.123586	-3.33683	-0.112938	-3.04933	-0.118262	-3.19308	Ribosomal 60S subunit protein L4B; homologous to mammalian ribosomal protein L4 and bacterial L4; RPL4B has a paralog, RPL4A, that arose from the whole genome duplication
YJR070C	LIA1	-0.113415	-3.06221	-0.123072	-3.32296	-0.118244	-3.19258	Deoxyhypusine hydroxylase; HEAT-repeat containing metalloenzyme that catalyzes hypusine formation; binds to and is required for the modification of Hyp2p (eIF5A); complements S. pombe mmd1 mutants defective in mitochondrial positioning; protein abundance increases in response to DNA replication stress
YOR340C	RPA43	-0.128912	-3.48061	-0.106967	-2.88811	-0.117939	-3.18436	RNA polymerase I subunit A43
YHR070W	TRM5	-0.112022	-3.02458	-0.12323	-3.32722	-0.117626	-3.1759	tRNA(m(1)G37)methyltransferase; methylates a tRNA base adjacent to the anticodon that has a role in prevention of frameshifting; localized to both cytoplasm and mitochondria, and modifies both cytoplasmic and mitochondrial tRNAs; mutations in human ortholog TRMT5 are associated with skeletal muscle respiratory chain deficiencies, and trm5 mutations analogous to disease mutations decrease respirat…
YPL160W	CDC60	-0.118036	-3.18698	-0.116521	-3.14607	-0.117279	-3.16652	Cytosolic leucyl tRNA synthetase; ligates leucine to the appropriate tRNA; human homolog LARS can complement yeast temperature-sensitive mutant at restrictive temperature
YNL072W	RNH201	-0.120931	-3.26513	-0.113556	-3.06602	-0.117244	-3.16558	Ribonuclease H2 catalytic subunit; removes RNA primers during Okazaki fragment synthesis and errant ribonucleotides misincorporated during DNA replication; role in ribonucleotide excision repair; homolog of RNAse HI; related to human AGS4 which causes Aicardi-Goutieres syndrome
YJR092W	BUD4	-0.11185	-3.01996	-0.122407	-3.30499	-0.117129	-3.16247	Anillin-like protein involved in bud-site selection; required for the axial budding pattern; required for the formation and disassembly of the double septin ring structure, and generally for septin organization; functions as a platform linking the cytokinesis tag septins to the axial landmark through its multiple domains; in vivo substrate of Cdc28p/Clb2p
YGL076C	RPL7A	-0.117627	-3.17592	-0.116378	-3.14221	-0.117002	-3.15907	Ribosomal 60S subunit protein L7A; required for processing of 27SA3 pre-rRNA to 27SB pre-rRNA during assembly of large ribosomal subunit; depletion leads to a turnover of pre-rRNA; contains a conserved C-terminal Nucleic acid Binding Domain (NDB2); binds to Domain II of 25S and 5.8S rRNAs; homologous to mammalian ribosomal protein L7 and bacterial L30; RPL7A has a paralog, RPL7B, that arose from …
YLL018C	DPS1	-0.139763	-3.7736	-0.0942032	-2.54349	-0.116983	-3.15854	Aspartyl-tRNA synthetase, primarily cytoplasmic; homodimeric enzyme that catalyzes the specific aspartylation of tRNA(Asp); class II aminoacyl tRNA synthetase; binding to its own mRNA may confer autoregulation; shares five highly conserved amino acids with human that when mutated cause leukoencephalopathy characterized by hypomyelination with brain stem and spinal cord involvement and leg spastic…
YGL030W	RPL30	-0.120024	-3.24065	-0.113574	-3.06651	-0.116799	-3.15358	Ribosomal 60S subunit protein L30; involved in pre-rRNA processing in the nucleolus; autoregulates splicing of its transcript; homologous to mammalian ribosomal protein L30, no bacterial homolog
YHR019C	DED81	-0.119412	-3.22413	-0.113615	-3.06761	-0.116514	-3.14587	Cytosolic asparaginyl-tRNA synthetase; required for protein synthesis, catalyzes the specific attachment of asparagine to its cognate tRNA
YLR413W	INA1	-0.136277	-3.67948	-0.0950307	-2.56583	-0.115654	-3.12265	Protein of unknown function; not an essential gene; YLR413W has a paralog, FAT3, that arose from the whole genome duplication
YIL114C	POR2	-0.123816	-3.34303	-0.105341	-2.84421	-0.114578	-3.09362	Putative mitochondrial porin (voltage-dependent anion channel); not required for mitochondrial membrane permeability or mitochondrial osmotic stability; POR2 has a paralog, POR1, that arose from the whole genome duplication
YML026C	RPS18B	-0.123176	-3.32575	-0.105799	-2.85657	-0.114487	-3.09116	Protein component of the small (40S) ribosomal subunit; homologous to mammalian ribosomal protein S18 and bacterial S13; RPS18B has a paralog, RPS18A, that arose from the whole genome duplication; protein abundance increases in response to DNA replication stress
YDR037W	KRS1	-0.122728	-3.31365	-0.105204	-2.84051	-0.113966	-3.07708	Lysyl-tRNA synthetase
YER011W	TIR1	-0.127963	-3.45499	-0.0997938	-2.69443	-0.113878	-3.07471	Cell wall mannoprotein; expression is downregulated at acidic pH and induced by cold shock and anaerobiosis; abundance is increased in cells cultured without shaking; member of the Srp1p/Tip1p family of serine-alanine-rich proteins
YMR321C	YMR321C	-0.122358	-3.30367	-0.105117	-2.83817	-0.113738	-3.07092	Putative protein of unknown function; proposed to be a palmitoylated membrane protein; YMR321C has a paralog, SAM4, that arose from a single-locus duplication
YLR060W	FRS1	-0.126726	-3.42159	-0.100636	-2.71717	-0.113681	-3.06938	Beta subunit of cytoplasmic phenylalanyl-tRNA synthetase; forms a tetramer with Frs2p to generate active enzyme; able to hydrolyze mis-aminoacylated tRNA-Phe, which could contribute to translational quality control
YLR222C	UTP13	-0.108567	-2.93131	-0.118776	-3.20694	-0.113671	-3.06913	Nucleolar protein; component of the small subunit (SSU) processome containing the U3 snoRNA that is involved in processing of pre-18S rRNA
YNR021W	YNR021W	-0.120016	-3.24042	-0.10726	-2.89602	-0.113638	-3.06822	Putative protein of unknown function; green fluorescent protein (GFP)-fusion protein localizes to the endoplasmic reticulum; YNR021W is not an essential gene
YBL024W	NCL1	-0.115242	-3.11155	-0.11162	-3.01375	-0.113431	-3.06265	S-adenosyl-L-methionine-dependent tRNA: m5C-methyltransferase; methylates cytosine to m5C at several positions in tRNAs and intron-containing pre-tRNAs; increases proportion of tRNALeu(CAA) with m5C at wobble position in response to hydrogen peroxide, causing selective translation of mRNA from genes enriched in TTG codon; loss of NCL1 confers hypersensitivity to oxidative stress; similar to Nop2p…
YLR406C	RPL31B	-0.118793	-3.20742	-0.107826	-2.91129	-0.113309	-3.05935	Ribosomal 60S subunit protein L31B; associates with karyopherin Sxm1p; loss of both Rpl31p and Rpl39p confers lethality; homologous to mammalian ribosomal protein L31, no bacterial homolog; RPL31B has a paralog, RPL31A, that arose from the whole genome duplication
YNL247W	YNL247W	-0.127968	-3.45513	-0.0985579	-2.66106	-0.113263	-3.05809	Cysteinyl-tRNA synthetase; may interact with ribosomes, based on co-purification experiments; human gene CARS allows growth of the yeast haploid null mutant after sporulation of a heterozygous diploid
YOR128C	ADE2	-0.130631	-3.52703	-0.095383	-2.57534	-0.113007	-3.05119	Phosphoribosylaminoimidazole carboxylase; catalyzes a step in the 'de novo' purine nucleotide biosynthetic pathway; red pigment accumulates in mutant cells deprived of adenine
YOR071C	NRT1	-0.126954	-3.42777	-0.0987083	-2.66512	-0.112831	-3.04645	High-affinity nicotinamide riboside transporter; also transports thiamine with low affinity; major transporter for 5-aminoimidazole-4-carboxamide-1-beta-D-ribofuranoside (acadesine) uptake; shares sequence similarity with Thi7p and Thi72p; proposed to be involved in 5-fluorocytosine sensitivity
YDL061C	RPS29B	-0.120726	-3.2596	-0.104843	-2.83077	-0.112785	-3.04518	Protein component of the small (40S) ribosomal subunit; homologous to mammalian ribosomal protein S29 and bacterial S14; RPS29B has a paralog, RPS29A, that arose from the whole genome duplication
YGR108W	CLB1	-0.136657	-3.68974	-0.088834	-2.39852	-0.112745	-3.04413	B-type cyclin involved in cell cycle progression; activates Cdc28p to promote the transition from G2 to M phase; accumulates during G2 and M, then targeted via a destruction box motif for ubiquitin-mediated degradation by the proteasome; CLB1 has a paralog, CLB2, that arose from the whole genome duplication
YDL039C	PRM7	-0.124401	-3.35882	-0.100085	-2.70229	-0.112243	-3.03056	Pheromone-regulated protein; predicted to have one transmembrane segment; promoter contains Gcn4p binding elements; in W303 strain one continuous open reading frame comprising of YDL037C, the intergenic region and YDL039C encodes the IMI1
YGL255W	ZRT1	-0.13453	-3.63232	-0.0898195	-2.42513	-0.112175	-3.02872	High-affinity zinc transporter of the plasma membrane; responsible for the majority of zinc uptake; transcription is induced under low-zinc conditions by the Zap1p transcription factor
YPL079W	RPL21B	-0.112528	-3.03827	-0.111768	-3.01775	-0.112148	-3.02801	Ribosomal 60S subunit protein L21B; homologous to mammalian ribosomal protein L21, no bacterial homolog; RPL21B has a paralog, RPL21A, that arose from the whole genome duplication
YOR315W	SFG1	-0.112742	-3.04405	-0.111225	-3.00308	-0.111984	-3.02356	Nuclear protein putative transcription factor; required for growth of superficial pseudohyphae (which do not invade the agar substrate) but not for invasive pseudohyphal growth; may act together with Phd1p; potential Cdc28p substrate
YMR183C	SSO2	-0.132077	-3.56609	-0.0918045	-2.47872	-0.111941	-3.02241	Plasma membrane t-SNARE; involved in fusion of secretory vesicles at the plasma membrane; syntaxin homolog that is functionally redundant with Sso1p; SSO2 has a paralog, SSO1, that arose from the whole genome duplication
YLR249W	YEF3	-0.125271	-3.38232	-0.098452	-2.6582	-0.111862	-3.02026	Translation elongation factor 3; contains two ABC cassettes; binds and hydrolyzes ATP; YEF3 has a paralog, HEF3, that arose from the whole genome duplication
YOR369C	RPS12	-0.118552	-3.2009	-0.105163	-2.83941	-0.111858	-3.02015	Protein component of the small (40S) ribosomal subunit; homologous to mammalian ribosomal protein S12, no bacterial homolog
YER117W	RPL23B	-0.115929	-3.13009	-0.107688	-2.90757	-0.111809	-3.01883	Ribosomal 60S subunit protein L23B; homologous to mammalian ribosomal protein L23 and bacterial L14; RPL23B has a paralog, RPL23A, that arose from the whole genome duplication
YGL103W	RPL28	-0.112044	-3.02518	-0.111531	-3.01134	-0.111787	-3.01826	Ribosomal 60S subunit protein L28; homologous to mammalian ribosomal protein L27A and bacterial L15; may have peptidyl transferase activity; can mutate to cycloheximide resistance
YDR418W	RPL12B	-0.110449	-2.98213	-0.112389	-3.0345	-0.111419	-3.00832	Ribosomal 60S subunit protein L12B; rpl12a rpl12b double mutant exhibits slow growth and slow translation; homologous to mammalian ribosomal protein L12 and bacterial L11; RPL12B has a paralog, RPL12A, that arose from the whole genome duplication
YMR142C	RPL13B	-0.108815	-2.938	-0.113659	-3.06879	-0.111237	-3.00339	Ribosomal 60S subunit protein L13B; not essential for viability; homologous to mammalian ribosomal protein L13, no bacterial homolog; RPL13B has a paralog, RPL13A, that arose from the whole genome duplication
YER102W	RPS8B	-0.10102	-2.72755	-0.121037	-3.26799	-0.111028	-2.99777	Protein component of the small (40S) ribosomal subunit; homologous to mammalian ribosomal protein S8, no bacterial homolog; RPS8B has a paralog, RPS8A, that arose from the whole genome duplication
YCR034W	ELO2	-0.123147	-3.32496	-0.098419	-2.65731	-0.110783	-2.99114	Fatty acid elongase, involved in sphingolipid biosynthesis; acts on fatty acids of up to 24 carbons in length; mutations have regulatory effects on 1,3-beta-glucan synthase, vacuolar ATPase, and the secretory pathway; ELO2 has a paralog, ELO1, that arose from the whole genome duplication; lethality of the elo2 elo3 double null mutation is functionally complemented by human ELOVL1 and weakly compl…
YHR013C	ARD1	-0.122251	-3.30079	-0.0989598	-2.67191	-0.110606	-2.98635	Subunit of protein N-terminal acetyltransferase NatA; NatA comprises Nat1p, Ard1p, Nat5p; acetylates many proteins to influence telomeric silencing, cell cycle, heat-shock resistance, mating, sporulation, early stages of mitophagy; protein abundance increases under DNA replication stress; mutations in human homolog X-linked NAA10 lead to Ogden syndrome (S37P) and intellectual disability (R116W); …
YLR359W	ADE13	-0.120008	-3.24023	-0.101081	-2.72918	-0.110545	-2.9847	Adenylosuccinate lyase; catalyzes two steps in the 'de novo' purine nucleotide biosynthetic pathway; expression is repressed by adenine and activated by Bas1p and Pho2p; mutations in human ortholog ADSL cause adenylosuccinase deficiency; human ADSL can complement yeast ADE13 null mutant
YLR212C	TUB4	-0.136898	-3.69624	-0.083981	-2.26749	-0.110439	-2.98186	Gamma-tubulin; involved in nucleating microtubules from both the cytoplasmic and nuclear faces of the spindle pole body; protein abundance increases in response to DNA replication stress
YLR344W	RPL26A	-0.11246	-3.03641	-0.107605	-2.90534	-0.110032	-2.97088	Ribosomal 60S subunit protein L26A; binds to 5.8S rRNA; non-essential even when paralog is also deleted; deletion has minimal affections on ribosome biosynthesis; homologous to mammalian ribosomal protein L26 and bacterial L24; RPL26A has a paralog, RPL26B, that arose from the whole genome duplication
YKL216W	URA1	-0.12222	-3.29994	-0.097516	-2.63293	-0.109868	-2.96644	Dihydroorotate dehydrogenase; catalyzes the fourth enzymatic step in the de novo biosynthesis of pyrimidines, converting dihydroorotic acid into orotic acid
YPR010C	RPA135	-0.120869	-3.26346	-0.0986566	-2.66373	-0.109763	-2.96359	RNA polymerase I second largest subunit A135
YKL180W	RPL17A	-0.113845	-3.0738	-0.105438	-2.84683	-0.109641	-2.96032	Ribosomal 60S subunit protein L17A; required for processing of 27SB pre-rRNA and formation of stable 66S assembly intermediates; copurifies with the Dam1 complex (aka DASH complex); homologous to mammalian ribosomal protein L17 and bacterial L22; RPL17A has a paralog, RPL17B, that arose from the whole genome duplication; protein abundance increases in response to DNA replication stress
YBR181C	RPS6B	-0.101551	-2.74188	-0.117694	-3.17775	-0.109623	-2.95981	Protein component of the small (40S) ribosomal subunit; homologous to mammalian ribosomal protein S6, no bacterial homolog; phosphorylated on S233 by Ypk3p in a TORC1-dependent manner, and on S232 in a TORC1/2-dependent manner by Ypk1/2/3p; RPS6B has a paralog, RPS6A, that arose from the whole genome duplication
YLR196W	PWP1	-0.113626	-3.0679	-0.105588	-2.85088	-0.109607	-2.95939	Protein with WD-40 repeats involved in rRNA processing; associates with trans-acting ribosome biogenesis factors; similar to beta-transducin superfamily
YGL135W	RPL1B	-0.120198	-3.24536	-0.0988888	-2.67	-0.109544	-2.95768	Ribosomal 60S subunit protein L1B; N-terminally acetylated; homologous to mammalian ribosomal protein L10A and bacterial L1; RPL1B has a paralog, RPL1A, that arose from the whole genome duplication; rpl1a rpl1b double null mutation is lethal
YBR191W	RPL21A	-0.0959491	-2.59063	-0.122934	-3.31922	-0.109442	-2.95492	Ribosomal 60S subunit protein L21A; homologous to mammalian ribosomal protein L21, no bacterial homolog; RPL21A has a paralog, RPL21B, that arose from the whole genome duplication
YBR079C	RPG1	-0.105203	-2.84047	-0.113087	-3.05334	-0.109145	-2.94691	eIF3a subunit of the eukaryotic translation initiation factor 3 (eIF3); subunit of the core complex of eIF3; essential for translation; part of a Prt1p-Rpg1p-Nip1p subcomplex that stimulates binding of mRNA and tRNA(i)Met to ribosomes; involved in translation reinitiation; eIF3 is also involved in programmed stop codon readthrough
YJL213W	YJL213W	-0.111677	-3.01528	-0.10653	-2.8763	-0.109103	-2.94579	Protein of unknown function that may interact with ribosomes; periodically expressed during the yeast metabolic cycle; phosphorylated in vitro by the mitotic exit network (MEN) kinase complex, Dbf2p/Mob1p
YCR057C	PWP2	-0.10354	-2.79557	-0.114525	-3.09218	-0.109032	-2.94387	Conserved 90S pre-ribosomal component; essential for proper endonucleolytic cleavage of the 35 S rRNA precursor at A0, A1, and A2 sites; contains eight WD-repeats; PWP2 deletion leads to defects in cell cycle and bud morphogenesis
YDL081C	RPP1A	-0.117732	-3.17878	-0.100233	-2.7063	-0.108983	-2.94254	Ribosomal stalk protein P1 alpha; involved in the interaction between translational elongation factors and the ribosome; free (non-ribosomal) P1 stimulates the phosphorylation of the eIF2 alpha subunit (Sui2p) by Gcn2p; accumulation of P1 in the cytoplasm is regulated by phosphorylation and interaction with the P2 stalk component
YEL047C	FRD1	-0.135066	-3.64679	-0.0828584	-2.23718	-0.108962	-2.94198	Soluble fumarate reductase; required with isoenzyme Osm1p for anaerobic growth; may interact with ribosomes, based on co-purification experiments; authentic, non-tagged protein is detected in purified mitochondria in high-throughput studies; similar to Arxula adeninovorans fumarate reductase; protein abundance increases in response to DNA replication stress; FRD1 has a paralog, OSM1, that arose f…
YLR354C	TAL1	-0.119291	-3.22086	-0.0986119	-2.66252	-0.108951	-2.94169	Transaldolase, enzyme in the non-oxidative pentose phosphate pathway; converts sedoheptulose 7-phosphate and glyceraldehyde 3-phosphate to erythrose 4-phosphate and fructose 6-phosphate; TAL1 has a paralog, NQM1, that arose from the whole genome duplication
YER131W	RPS26B	-0.106134	-2.86562	-0.111722	-3.01649	-0.108928	-2.94105	Protein component of the small (40S) ribosomal subunit; homologous to mammalian ribosomal protein S26, no bacterial homolog; RPS26B has a paralog, RPS26A, that arose from the whole genome duplication; human homolog can partially complement an RPS26A, RPS26B double null mutant; mutations in the human gene are associated with Diamond-Blackfan anemia
YPL226W	NEW1	-0.110181	-2.97488	-0.107275	-2.89642	-0.108728	-2.93565	ATP binding cassette protein; cosediments with polysomes and is required for biogenesis of the small ribosomal subunit; Asn/Gln-rich rich region supports [NU+] prion formation and susceptibility to [PSI+] prion induction
YJR150C	DAN1	-0.12871	-3.47516	-0.0886133	-2.39256	-0.108661	-2.93386	Cell wall mannoprotein; has similarity to Tir1p, Tir2p, Tir3p, and Tir4p; expressed under anaerobic conditions, completely repressed during aerobic growth
YOR095C	RKI1	-0.108617	-2.93265	-0.108237	-2.92239	-0.108427	-2.92752	Ribose-5-phosphate ketol-isomerase; catalyzes the interconversion of ribose 5-phosphate and ribulose 5-phosphate in the pentose phosphate pathway; participates in pyridoxine biosynthesis
YJL109C	UTP10	-0.110047	-2.97128	-0.10656	-2.87713	-0.108304	-2.9242	Nucleolar protein; component of the small subunit (SSU) processome containing the U3 snoRNA that is involved in processing of pre-18S rRNA; mutant has increased aneuploidy tolerance
YBR291C	CTP1	-0.111496	-3.0104	-0.105025	-2.83567	-0.108261	-2.92304	Mitochondrial inner membrane citrate transporter; member of the mitochondrial carrier family
YHR021C	RPS27B	-0.11628	-3.13956	-0.0998243	-2.69526	-0.108052	-2.91741	Protein component of the small (40S) ribosomal subunit; homologous to mammalian ribosomal protein S27, no bacterial homolog; RPS27B has a paralog, RPS27A, that arose from the whole genome duplication
YDR226W	ADK1	-0.109024	-2.94366	-0.105845	-2.85782	-0.107435	-2.90074	Adenylate kinase, required for purine metabolism; localized to the cytoplasm and the mitochondria; lacks cleavable signal sequence; protein abundance increases in response to DNA replication stress; mutations affecting Adk1p catalytic activity deregulate expression of phosphate utilization genes PHO5 and PHO84; human homolog AK1 can complement yeast adk1 mutant
YIL066C	RNR3	-0.128847	-3.47887	-0.0858233	-2.31723	-0.107335	-2.89805	Minor isoform of large subunit of ribonucleotide-diphosphate reductase; the RNR complex catalyzes rate-limiting step in dNTP synthesis, regulated by DNA replication and DNA damage checkpoint pathways via localization of small subunits; RNR3 has a paralog, RNR1, that arose from the whole genome duplication
YJL145W	SFH5	-0.112608	-3.04042	-0.101659	-2.74478	-0.107133	-2.8926	Non-classical phosphatidylinositol transfer protein (PITP); exhibits PI- but not PC-transfer activity; localizes to the peripheral endoplasmic reticulum, cytosol and microsomes; similar to Sec14p; partially relocalizes to the plasma membrane upon DNA replication stress
YLR044C	PDC1	-0.121038	-3.26803	-0.0924689	-2.49666	-0.106753	-2.88234	Major of three pyruvate decarboxylase isozymes; key enzyme in alcoholic fermentation; decarboxylates pyruvate to acetaldehyde; involved in amino acid catabolism; subject to glucose-, ethanol-, and autoregulation; activated by phosphorylation in response to glucose levels; N-terminally propionylated in vivo
YBR213W	MET8	-0.116715	-3.15132	-0.0962056	-2.59755	-0.10646	-2.87443	Bifunctional dehydrogenase and ferrochelatase; involved in the biosynthesis of siroheme, a prosthetic group used by sulfite reductase; required for sulfate assimilation and methionine biosynthesis
YNL061W	NOP2	-0.100202	-2.70547	-0.111817	-3.01905	-0.10601	-2.86226	rRNA m5C methyltransferase; methylates cytosine at position 2870 of 25S rRNA; has an essential function independent of rRNA methylation; contains seven beta-strand methyltransferase motif; essential for processing and maturation of 27S pre-rRNA and large ribosomal subunit biogenesis; localized to the nucleolus; constituent of 66S pre-ribosomal particles; rRNA methylation defect and lethality are …
YLR029C	RPL15A	-0.111649	-3.01452	-0.100331	-2.70893	-0.10599	-2.86172	Ribosomal 60S subunit protein L15A; binds to 5.8 S rRNA; homologous to mammalian ribosomal protein L15, no bacterial homolog; RPL15A has a paralog, RPL15B, that arose from the whole genome duplication
YPR119W	CLB2	-0.094104	-2.54081	-0.117851	-3.18197	-0.105977	-2.86139	B-type cyclin involved in cell cycle progression; activates Cdc28p to promote the transition from G2 to M phase; accumulates during G2 and M, then targeted via a destruction box motif for ubiquitin-mediated degradation by the proteasome; CLB2 has a paralog, CLB1, that arose from the whole genome duplication
YER165W	PAB1	-0.121435	-3.27875	-0.0905108	-2.44379	-0.105973	-2.86127	Poly(A) binding protein; part of the 3'-end RNA-processing complex, mediates interactions between the 5' cap structure and the 3' mRNA poly(A) tail, involved in control of poly(A) tail length, interacts with translation factor eIF-4G; stimulates, but is not required for the deadenylation activity of the Pan2p-Pan3p poly(A)-ribonuclease complex
YGR159C	NSR1	-0.106104	-2.8648	-0.105834	-2.85751	-0.105969	-2.86116	Nucleolar protein that binds nuclear localization sequences; required for pre-rRNA processing and ribosome biogenesis; binds to single stranded telomeric DNA and mRNA; methylated by Hmt1p; interaction with Top1p and nucleolar localization are negatively regulated by polyphosphorylation
YNL132W	KRE33	-0.110987	-2.99666	-0.100945	-2.72551	-0.105966	-2.86108	Protein required for biogenesis of the small ribosomal subunit; heterozygous mutant shows haploinsufficiency in K1 killer toxin resistance; essential gene; NAT10, the human homolog, implicated in several types of cancer and premature aging.
YBL072C	RPS8A	-0.10391	-2.80556	-0.106856	-2.88512	-0.105383	-2.84534	Protein component of the small (40S) ribosomal subunit; homologous to mammalian ribosomal protein S8, no bacterial homolog; RPS8A has a paralog, RPS8B, that arose from the whole genome duplication
YDR158W	HOM2	-0.109598	-2.95914	-0.100856	-2.7231	-0.105227	-2.84112	Aspartic beta semi-aldehyde dehydrogenase; catalyzes the second step in the common pathway for methionine and threonine biosynthesis; expression regulated by Gcn4p and the general control of amino acid synthesis
YGR109C	CLB6	-0.133893	-3.61511	-0.076184	-2.05697	-0.105039	-2.83604	B-type cyclin involved in DNA replication during S phase; activates Cdc28p to promote initiation of DNA synthesis; functions in formation of mitotic spindles along with Clb3p and Clb4p; most abundant during late G1; CLB6 has a paralog, CLB5, that arose from the whole genome duplication
YLR401C	DUS3	-0.0964183	-2.60329	-0.113494	-3.06432	-0.104956	-2.83381	Dihydrouridine synthase; member of a widespread family of conserved proteins including Smm1p, Dus1p, and Dus4p; contains a consensus oleate response element (ORE) in its promoter region; forms nuclear foci upon DNA replication stress
YHR183W	GND1	-0.125456	-3.38732	-0.084346	-2.27734	-0.104901	-2.83233	6-phosphogluconate dehydrogenase (decarboxylating); catalyzes an NADPH regenerating reaction in the pentose phosphate pathway; required for growth on D-glucono-delta-lactone and adaptation to oxidative stress; GND1 has a paralog, GND2, that arose from the whole genome duplication
YPR074C	TKL1	-0.123818	-3.34308	-0.0858814	-2.3188	-0.10485	-2.83094	Transketolase; catalyzes conversion of xylulose-5-phosphate and ribose-5-phosphate to sedoheptulose-7-phosphate and glyceraldehyde-3-phosphate in the pentose phosphate pathway; needed for synthesis of aromatic amino acids; TKL1 has a paralog, TKL2, that arose from the whole genome duplication
YGL009C	LEU1	-0.110153	-2.97412	-0.0993095	-2.68136	-0.104731	-2.82774	Isopropylmalate isomerase; catalyzes the second step in the leucine biosynthesis pathway
YNL178W	RPS3	-0.104513	-2.82184	-0.104749	-2.82823	-0.104631	-2.82503	Protein component of the small (40S) ribosomal subunit; has apurinic/apyrimidinic (AP) endonuclease activity; essential for viability; nascent Rps3p is bound by specific chaperone Yar1p during translation; homologous to mammalian ribosomal protein S3 and bacterial S3
YGR185C	TYS1	-0.110439	-2.98186	-0.0987549	-2.66638	-0.104597	-2.82412	Cytoplasmic tyrosyl-tRNA synthetase; required for cytoplasmic protein synthesis; interacts with positions 34 and 35 of the tRNATyr anticodon; mutations in human ortholog YARS are associated with Charcot-Marie-Tooth (CMT) neuropathies; human ortholog YARS functionally complements the heat sensitivity of a ts allele; protein abundance increases in response to DNA replication stress
YCL063W	VAC17	-0.101568	-2.74233	-0.107338	-2.89813	-0.104453	-2.82023	Phosphoprotein involved in vacuole inheritance; degraded in late M phase of the cell cycle; acts as a vacuole-specific receptor for myosin Myo2p; involved in regulation of asymmetric inheritance of aggregated/misfolded proteins and age reset
YER110C	KAP123	-0.10466	-2.82583	-0.104172	-2.81264	-0.104416	-2.81923	Karyopherin beta; mediates nuclear import of ribosomal proteins prior to assembly into ribosomes and import of histones H3 and H4; localizes to the nuclear pore, nucleus, and cytoplasm; exhibits genetic interactions with RAI1
YNL300W	TOS6	-0.145285	-3.92269	-0.0628881	-1.69798	-0.104086	-2.81033	Glycosylphosphatidylinositol-dependent cell wall protein; expression is periodic and decreases in respone to ergosterol perturbation or upon entry into stationary phase; depletion increases resistance to lactic acid
YPL249C-A	RPL36B	-0.118809	-3.20783	-0.0892107	-2.40869	-0.10401	-2.80826	Ribosomal 60S subunit protein L36B; binds to 5.8 S rRNA; homologous to mammalian ribosomal protein L36, no bacterial homolog; RPL36B has a paralog, RPL36A, that arose from the whole genome duplication
YLR167W	RPS31	-0.102123	-2.75731	-0.10561	-2.85147	-0.103866	-2.80439	Fusion protein cleaved to yield ribosomal protein S31 and ubiquitin; ubiquitin may facilitate assembly of the ribosomal protein into ribosomes; interacts genetically with translation factor eIF2B; homologous to mammalian ribosomal protein S27A, no bacterial homolog
YAR018C	KIN3	-0.104547	-2.82278	-0.103028	-2.78175	-0.103787	-2.80226	Nonessential serine/threonine protein kinase; possible role in DNA damage response; influences tolerance to high levels of ethanol
YDR341C	YDR341C	-0.110837	-2.9926	-0.0966295	-2.609	-0.103733	-2.8008	Arginyl-tRNA synthetase; the authentic, non-tagged protein is detected in highly purified mitochondria in high-throughput studies; YDR341C has a paralog, MSR1, that arose from the whole genome duplication
YNL066W	SUN4	-0.104281	-2.8156	-0.102989	-2.7807	-0.103635	-2.79815	Cell wall protein related to glucanases; possibly involved in cell wall septation; member of the SUN family; SUN4 has a paralog, SIM1, that arose from the whole genome duplication
YOR341W	RPA190	-0.112534	-3.03842	-0.0942158	-2.54383	-0.103375	-2.79112	RNA polymerase I largest subunit A190
YJL136C	RPS21B	-0.110646	-2.98745	-0.0956195	-2.58173	-0.103133	-2.78459	Protein component of the small (40S) ribosomal subunit; homologous to mammalian ribosomal protein S21, no bacterial homolog; RPS21B has a paralog, RPS21A, that arose from the whole genome duplication
YDL082W	RPL13A	-0.102538	-2.76852	-0.103344	-2.7903	-0.102941	-2.77941	Ribosomal 60S subunit protein L13A; not essential for viability; homologous to mammalian ribosomal protein L13, no bacterial homolog; RPL13A has a paralog, RPL13B, that arose from the whole genome duplication
YER086W	ILV1	-0.111023	-2.99763	-0.0948248	-2.56027	-0.102924	-2.77895	Threonine deaminase, catalyzes first step in isoleucine biosynthesis; expression is under general amino acid control; ILV1 locus exhibits highly positioned nucleosomes whose organization is independent of known ILV1 regulation
YGR094W	VAS1	-0.0967567	-2.61243	-0.108992	-2.94278	-0.102874	-2.77761	Mitochondrial and cytoplasmic valyl-tRNA synthetase; human homolog VARS2 implicated in mitochondrial diseases, can partially complement yeast null mutant
YJR041C	URB2	-0.115591	-3.12096	-0.0898985	-2.42726	-0.102745	-2.77411	Protein required for normal metabolism of the rRNA primary transcript; nucleolar protein; proposed to be involved in ribosome biogenesis
YML063W	RPS1B	-0.101499	-2.74047	-0.103829	-2.80339	-0.102664	-2.77193	Ribosomal protein 10 (rp10) of the small (40S) subunit; homologous to mammalian ribosomal protein S3A, no bacterial homolog; RPS1B has a paralog, RPS1A, that arose from the whole genome duplication
YLL061W	MMP1	-0.128873	-3.47956	-0.0758773	-2.04869	-0.102375	-2.76412	High-affinity S-methylmethionine permease; required for utilization of S-methylmethionine as a sulfur source; has similarity to S-adenosylmethionine permease Sam3p
YHR061C	GIC1	-0.091289	-2.4648	-0.113085	-3.0533	-0.102187	-2.75905	Protein involved in initiation of budding and cellular polarization; interacts with Cdc42p via the Cdc42/Rac-interactive binding (CRIB) domain; relocalizes from bud neck to nucleus upon DNA replication stress; GIC1 has a paralog, GIC2, that arose from the whole genome duplication
YDR019C	GCV1	-0.121995	-3.29386	-0.0822394	-2.22046	-0.102117	-2.75716	T subunit of the mitochondrial glycine decarboxylase complex; glycine decarboxylase is required for the catabolism of glycine to 5,10-methylene-THF; expression is regulated by levels of levels of 5,10-methylene-THF in the cytoplasm
YJL060W	BNA3	-0.123683	-3.33944	-0.0804735	-2.17278	-0.102078	-2.75611	Kynurenine aminotransferase; catalyzes formation of kynurenic acid from kynurenine; potential Cdc28p substrate
YML126C	ERG13	-0.117464	-3.17152	-0.0864474	-2.33408	-0.101956	-2.7528	3-hydroxy-3-methylglutaryl-CoA (HMG-CoA) synthase; catalyzes the formation of HMG-CoA from acetyl-CoA and acetoacetyl-CoA; involved in the second step in mevalonate biosynthesis
YBR011C	IPP1	-0.119726	-3.23261	-0.0826775	-2.23229	-0.101202	-2.73245	Cytoplasmic inorganic pyrophosphatase (PPase); homodimer that catalyzes the rapid exchange of oxygens from Pi with water, highly expressed and essential for viability, active-site residues show identity to those from E. coli PPase
YDR127W	ARO1	-0.105368	-2.84494	-0.0969191	-2.61682	-0.101144	-2.73088	Pentafunctional arom protein; catalyzes steps 2 through 6 in the biosynthesis of chorismate, which is a precursor to aromatic amino acids
YHR197W	RIX1	-0.0961535	-2.59614	-0.105889	-2.859	-0.101021	-2.72757	Component of the Rix1 complex and possibly pre-replicative complexes; required for processing of ITS2 sequences from 35S pre-rRNA; component of the pre-60S ribosomal particle with the dynein-related AAA-type ATPase Mdn1p; required for pre-replicative complex (pre-RC) formation and maintenance during DNA replication licensing; relocalizes to the cytosol in response to hypoxia; essential gene
YDR091C	RLI1	-0.11293	-3.04911	-0.0888026	-2.39767	-0.100866	-2.72339	Essential Fe-S protein; required for ribosome biogenesis, translation initiation/termination; facilitates binding of multifactor complex (MFC) of initiation factors to small ribosomal subunit; Dom34-Hbs1 complex and Rli1p work in dissociating inactive ribosomes, thereby facilitating translation restart; forms complex with Lto1p and Yae1p; dependency on ROS-labile FeS clusters, activity in nuclear…
YLR388W	RPS29A	-0.111645	-3.01442	-0.0899521	-2.42871	-0.100799	-2.72156	Protein component of the small (40S) ribosomal subunit; homologous to mammalian ribosomal protein S29 and bacterial S14; RPS29A has a paralog, RPS29B, that arose from the whole genome duplication
YBR093C	PHO5	-0.116894	-3.15613	-0.0845413	-2.28262	-0.100718	-2.71938	Repressible acid phosphatase; 1 of 3 repressible acid phosphatases that also mediates extracellular nucleotide-derived phosphate hydrolysis; secretory pathway derived cell surface glycoprotein; induced by phosphate starvation and coordinately regulated by PHO4 and PHO2
YKL080W	VMA5	-0.112642	-3.04133	-0.0886099	-2.39247	-0.100626	-2.7169	Subunit C of the V1 peripheral membrane domain of V-ATPase; part of the electrogenic proton pump found throughout the endomembrane system; required for the V1 domain to assemble onto the vacuolar membrane; the V1 peripheral membrane domain of vacuolar H+-ATPase (V-ATPase) has eight subunits
YOR010C	TIR2	-0.120333	-3.249	-0.0805983	-2.17615	-0.100466	-2.71257	Putative cell wall mannoprotein; member of the Srp1p/Tip1p family of serine-alanine-rich proteins; transcription is induced by cold shock and anaerobiosis; TIR2 has a paralog, TIR3, that arose from the whole genome duplication
YJR139C	HOM6	-0.105846	-2.85785	-0.0950058	-2.56516	-0.100426	-2.7115	Homoserine dehydrogenase (L-homoserine:NADP oxidoreductase); dimeric enzyme that catalyzes the third step in the common pathway for methionine and threonine biosynthesis; enzyme has nucleotide-binding, dimerization and catalytic regions
YAL003W	EFB1	-0.130834	-3.53251	-0.0691635	-1.86741	-0.0999986	-2.69996	Translation elongation factor 1 beta; stimulates nucleotide exchange to regenerate EF-1 alpha-GTP for the next elongation cycle; part of the EF-1 complex, which facilitates binding of aminoacyl-tRNA to the ribosomal A site; human homolog EEF1B2 can complement yeast efb1 mutants
YIR026C	YVH1	-0.10842	-2.92734	-0.0915012	-2.47053	-0.0999607	-2.69894	Dual specificity protein phosphatase; regulates growth, sporulation, and glycogen accumulation in a cAMP-dependent protein kinase cascade dependent manner; mutants are defective in 60S ribosome assembly; positively regulates pre-autophagosomal structure (PAS) formation upon nitrogen starvation or rapamycin treatment
YBR252W	DUT1	-0.0930741	-2.513	-0.106791	-2.88337	-0.0999328	-2.69818	Deoxyuridine triphosphate diphosphatase (dUTPase); catalyzes hydrolysis of dUTP to dUMP and PPi, thereby preventing incorporation of uracil into DNA during replication; critical for the maintenance of genetic stability; also has diphosphatase activity on deoxyinosine triphosphate; human homolog DUT allows growth of yeast haploid dut1 null mutant after sporulation of heterozygous diploid
YDR324C	UTP4	-0.103231	-2.78725	-0.0961466	-2.59596	-0.099689	-2.6916	Subunit of U3-containing 90S preribosome and SSU processome complexes; involved in production of 18S rRNA and assembly of small ribosomal subunit; member of t-Utp subcomplex involved with transcription of 35S rRNA transcript; Small Subunit processome is also known as SSU processome
YLR397C	AFG2	-0.105162	-2.83937	-0.0933506	-2.52047	-0.0992562	-2.67992	ATPase of the CDC48/PAS1/SEC18 (AAA) family, forms a hexameric complex; is essential for pre-60S maturation and release of several preribosome maturation factors; releases Rlp24p from purified pre-60S particles in vitro; target of the ribosomal biosynthesis inhibitor diazaborine; may be involved in degradation of aberrant mRNAs
YGL105W	ARC1	-0.102816	-2.77603	-0.0955969	-2.58112	-0.0992064	-2.67857	Protein that binds tRNA and methionyl- and glutamyl-tRNA synthetases; involved in tRNA delivery, stimulating catalysis, and ensuring localization; also binds quadruplex nucleic acids; protein abundance increases in response to DNA replication stress; methionyl-tRNA synthetase is Mes1p; glutamyl-tRNA synthetase is Gus1p
YOR168W	GLN4	-0.0991819	-2.67791	-0.0992257	-2.67909	-0.0992038	-2.6785	Glutamine tRNA synthetase; monomeric class I tRNA synthetase that catalyzes the specific glutaminylation of tRNA(Gln); N-terminal domain proposed to be involved in enzyme-tRNA interactions
YPR102C	RPL11A	-0.0833395	-2.25017	-0.114739	-3.09794	-0.099039	-2.67405	Ribosomal 60S subunit protein L11A; expressed at twice the level of Rpl11Bp; involved in ribosomal assembly; depletion causes degradation of 60S proteins and RNA; homologous to mammalian ribosomal protein L11 and bacterial L5; RPL11A has a paralog, RPL11B, that arose from the whole genome duplication
YOR167C	RPS28A	-0.0929998	-2.51099	-0.105015	-2.83541	-0.0990074	-2.6732	Protein component of the small (40S) ribosomal subunit; has an extraribosomal function in regulation of RPS28B, in which Rps28Ap binds to a decapping complex via Edc3p, which then binds to RPS28B mRNA leading to its decapping and degradation; homologous to mammalian ribosomal protein S28, no bacterial homolog; RPS28A has a paralog, RPS28B, that arose from the whole genome duplication
YER023W	PRO3	-0.107353	-2.89854	-0.0904032	-2.44089	-0.0988783	-2.66971	Delta 1-pyrroline-5-carboxylate reductase; catalyzes the last step in proline biosynthesis
YHR141C	RPL42B	-0.0961078	-2.59491	-0.101499	-2.74047	-0.0988033	-2.66769	Ribosomal 60S subunit protein L42B; required for propagation of the killer toxin-encoding M1 double-stranded RNA satellite of the L-A double-stranded RNA virus; homologous to mammalian ribosomal protein L36A, no bacterial homolog; RPL42B has a paralog, RPL42A, that arose from the whole genome duplication
YMR205C	PFK2	-0.106177	-2.86679	-0.0908796	-2.45375	-0.0985284	-2.66027	Beta subunit of heterooctameric phosphofructokinase; involved in glycolysis; indispensable for anaerobic growth; activated by fructose-2,6-bisphosphate and AMP; mutation inhibits glucose induction of cell cycle-related genes
YOR025W	HST3	-0.118374	-3.1961	-0.0783467	-2.11536	-0.0983605	-2.65573	Member of the Sir2 family of NAD(+)-dependent protein deacetylases; involved along with Hst4p in telomeric silencing, cell cycle progression, radiation resistance, genomic stability and short-chain fatty acid metabolism
YHL033C	RPL8A	-0.0845269	-2.28223	-0.112138	-3.02771	-0.0983322	-2.65497	Ribosomal 60S subunit protein L8A; required for processing of 27SA3 pre-rRNA to 27SB pre-rRNA during assembly of large ribosomal subunit; depletion leads to a turnover of pre-rRNA; L8 binds to Domain I of 25S and 5.8 S rRNAs; mutation results in decreased amounts of free 60S subunits; homologous to mammalian ribosomal protein L7A, no bacterial homolog; RPL8A has a paralog, RPL8B, that arose from …
YPR043W	RPL43A	-0.105584	-2.85078	-0.0908445	-2.4528	-0.0982145	-2.65179	Ribosomal 60S subunit protein L43A; null mutation confers a dominant lethal phenotype; homologous to mammalian ribosomal protein L37A, no bacterial homolog; RPL43A has a paralog, RPL43B, that arose from the whole genome duplication
YIL053W	GPP1	-0.112062	-3.02568	-0.0842951	-2.27597	-0.0981786	-2.65082	Constitutively expressed DL-glycerol-3-phosphate phosphatase; also known as glycerol-1-phosphatase; involved in glycerol biosynthesis, induced in response to both anaerobic and osmotic stress; GPP1 has a paralog, GPP2, that arose from the whole genome duplication
YMR030W-A	YMR030W-A	-0.106698	-2.88086	-0.0891929	-2.40821	-0.0979457	-2.64453	Putative protein of unknown function; mCherry fusion protein localizes to the cytosol
YKL127W	PGM1	-0.11585	-3.12794	-0.0795721	-2.14845	-0.0977109	-2.6382	Phosphoglucomutase, minor isoform; catalyzes the conversion from glucose-1-phosphate to glucose-6-phosphate, which is a key step in hexose metabolism; PGM1 has a paralog, PGM2, that arose from the whole genome duplication
YGR061C	ADE6	-0.101195	-2.73227	-0.0937581	-2.53147	-0.0974767	-2.63187	Formylglycinamidine-ribonucleotide (FGAM)-synthetase; catalyzes a step in the 'de novo' purine nucleotide biosynthetic pathway
YDL131W	LYS21	-0.105651	-2.85258	-0.0889524	-2.40171	-0.0973017	-2.62715	Homocitrate synthase isozyme; catalyzes the condensation of acetyl-CoA and alpha-ketoglutarate to form homocitrate, which is the first step in the lysine biosynthesis pathway; LYS21 has a paralog, LYS20, that arose from the whole genome duplication
YDR382W	RPP2B	-0.106433	-2.87369	-0.0879508	-2.37467	-0.097192	-2.62418	Ribosomal protein P2 beta; a component of the ribosomal stalk, which is involved in the interaction between translational elongation factors and the ribosome; free (non-ribosomal) P2 stimulates the phosphorylation of the eIF2 alpha subunit (Sui2p) by Gcn2p; regulates the accumulation of P1 (Rpp1Ap and Rpp1Bp) in the cytoplasm
YDR221W	GTB1	-0.105861	-2.85825	-0.0877703	-2.3698	-0.0968156	-2.61402	Glucosidase II beta subunit, forms a complex with alpha subunit Rot2p; involved in removal of two glucose residues from N-linked glycans during glycoprotein biogenesis in the ER; relocalizes from ER to cytoplasm upon DNA replication stress
YPL143W	RPL33A	-0.103572	-2.79644	-0.0900351	-2.43095	-0.0968035	-2.61369	Ribosomal 60S subunit protein L33A; N-terminally acetylated; rpl33a null mutant exhibits slow growth while rpl33a rpl33b double null mutant is inviable; homologous to mammalian ribosomal protein L35A, no bacterial homolog; RPL33A has a paralog, RPL33B, that arose from the whole genome duplication
YLR175W	CBF5	-0.0964446	-2.60401	-0.0967848	-2.61319	-0.0966147	-2.6086	Pseudouridine synthase catalytic subunit of box H/ACA snoRNPs; acts on large and small rRNAs, on snRNA U2, and on some mRNAs; mutations in human ortholog dyskerin cause the disorder dyskeratosis congenita; small nucleolar ribonucleoprotein particles are also known as snoRNPs
YGL245W	GUS1	-0.100559	-2.7151	-0.0925464	-2.49875	-0.0965528	-2.60693	Glutamyl-tRNA synthetase (GluRS); forms a complex with methionyl-tRNA synthetase (Mes1p) and Arc1p; complex formation increases the catalytic efficiency of both tRNA synthetases and ensures their correct localization to the cytoplasm; protein abundance increases in response to DNA replication stress
YMR296C	LCB1	-0.101926	-2.752	-0.091165	-2.46145	-0.0965455	-2.60673	Component of serine palmitoyltransferase; responsible along with Lcb2p for the first committed step in sphingolipid synthesis, which is the condensation of serine with palmitoyl-CoA to form 3-ketosphinganine
YDR447C	RPS17B	-0.10454	-2.82257	-0.0880279	-2.37675	-0.0962838	-2.59966	Ribosomal protein 51 (rp51) of the small (40s) subunit; homologous to mammalian ribosomal protein S17, no bacterial homolog; RPS17B has a paralog, RPS17A, that arose from the whole genome duplication; protein abundance increases in response to DNA replication stress
YDR222W	YDR222W	-0.106961	-2.88794	-0.085605	-2.31133	-0.0962829	-2.59964	Protein of unknown function; green fluorescent protein (GFP)-fusion protein localizes to the cytoplasm in a punctate pattern; YDR222W has a paralog, YLR225C, that arose from the whole genome duplication
YJL121C	RPE1	-0.095258	-2.57197	-0.0971868	-2.62404	-0.0962224	-2.598	D-ribulose-5-phosphate 3-epimerase; catalyzes a reaction in the non-oxidative part of the pentose-phosphate pathway; mutants are sensitive to oxidative stress
YIR034C	LYS1	-0.115923	-3.12991	-0.0753137	-2.03347	-0.0956181	-2.58169	Saccharopine dehydrogenase (NAD+, L-lysine-forming); catalyzes the conversion of saccharopine to L-lysine, which is the final step in the lysine biosynthesis pathway; also has mRNA binding activity
YJR007W	SUI2	-0.0997059	-2.69206	-0.0910323	-2.45787	-0.0953691	-2.57497	Alpha subunit of the translation initiation factor eIF2; eIF2 is involved in identification of the start codon; phosphorylation of Ser51 is required for regulation of translation by inhibiting the exchange of GDP for GTP; protein abundance increases in response to DNA replication stress
YER089C	PTC2	-0.110251	-2.97677	-0.0804781	-2.17291	-0.0953644	-2.57484	Type 2C protein phosphatase (PP2C); dephosphorylates Hog1p to limit maximal osmostress induced kinase activity; dephosphorylates Ire1p to downregulate the unfolded protein response; dephosphorylates Cdc28p; inactivates the DNA damage checkpoint; PTC2 has a paralog, PTC3, that arose from the whole genome duplication
YDR471W	RPL27B	-0.089145	-2.40692	-0.101487	-2.74015	-0.095316	-2.57353	Ribosomal 60S subunit protein L27B; homologous to mammalian ribosomal protein L27, no bacterial homolog; RPL27B has a paralog, RPL27A, that arose from the whole genome duplication
YKL029C	MAE1	-0.0963143	-2.60049	-0.0934066	-2.52198	-0.0948605	-2.56123	Mitochondrial malic enzyme; catalyzes the oxidative decarboxylation of malate to pyruvate, which is a key intermediate in sugar metabolism and a precursor for synthesis of several amino acids
YMR317W	YMR317W	-0.0747781	-2.01901	-0.114725	-3.09758	-0.0947517	-2.5583	Putative protein of unknown function; has some similarity to sialidase from Trypanosoma; YMR317W is not an essential gene
YLR364W	GRX8	-0.0881657	-2.38047	-0.101134	-2.73062	-0.0946498	-2.55555	Glutaredoxin that employs a dithiol mechanism of catalysis; monomeric; activity is low and null mutation does not affect sensitivity to oxidative stress; GFP-fusion protein localizes to the cytoplasm; expression strongly induced by arsenic
YGR155W	CYS4	-0.100973	-2.72627	-0.0880382	-2.37703	-0.0945056	-2.55165	Cystathionine beta-synthase; catalyzes synthesis of cystathionine from serine and homocysteine, the first committed step in cysteine biosynthesis; responsible for hydrogen sulfide generation; advances passage through START by promoting cell growth which requires catalytic activity, and reducing critical cell size independent of catalytic activity; mutations in human ortholog CBS cause homocystinu…
YPL090C	RPS6A	-0.0922803	-2.49157	-0.0966998	-2.6109	-0.0944901	-2.55123	Protein component of the small (40S) ribosomal subunit; homologous to mammalian ribosomal protein S6, no bacterial homolog; phosphorylated on S233 by Ypk3p in a TORC1-dependent manner, and on S232 in a TORC1/2-dependent manner by Ypk1/2/3p; RPS6A has a paralog, RPS6B, that arose from the whole genome duplication
YEL026W	SNU13	-0.0991679	-2.67753	-0.0895007	-2.41652	-0.0943343	-2.54703	RNA binding protein; part of U3 snoRNP involved in rRNA processing, part of U4/U6-U5 tri-snRNP involved in mRNA splicing, similar to human 15.5K protein
YGR027C	RPS25A	-0.0939917	-2.53778	-0.0939588	-2.53689	-0.0939752	-2.53733	Protein component of the small (40S) ribosomal subunit; homologous to mammalian ribosomal protein S25, no bacterial homolog; RPS25A has a paralog, RPS25B, that arose from the whole genome duplication
YDL241W	YDL241W	-0.121257	-3.27393	-0.0658173	-1.77707	-0.093537	-2.5255	Putative protein of unknown function; SWAT-GFP and mCherry fusion proteins localize to the endoplasmic reticulum; YDL241W is not an essential gene
YGL148W	ARO2	-0.0918794	-2.48075	-0.094985	-2.56459	-0.0934322	-2.52267	Bifunctional chorismate synthase and flavin reductase; catalyzes the conversion of 5-enolpyruvylshikimate 3-phosphate (EPSP) to form chorismate, which is a precursor to aromatic amino acids; protein abundance increases in response to DNA replication stress
YPR009W	SUT2	-0.107172	-2.89365	-0.0794884	-2.14619	-0.0933304	-2.51992	Zn2Cys6 family transcription factor; positively regulates sterol uptake under anaerobic conditions with SUT1; represses filamentation-inducing genes during non-starvation conditions; positively regulates mating along with SUT1 by repressing the expression of genes (PRR2, NCE102 and RHO5) which function as mating inhibitors; multicopy suppressor of mutations that cause low activity of the cAMP/PKA…
YPR157W	TDA6	-0.112137	-3.02769	-0.0744405	-2.00989	-0.0932886	-2.51879	Putative protein of unknown function; induced by treatment with 8-methoxypsoralen and UVA irradiation; null mutant is sensitive to expression of the top1-T722A allele; SWAT-GFP and mCherry fusion proteins localize to the cell periphery and vacuole; TDA6 has a paralog, VPS62, that arose from the whole genome duplication
YER009W	NTF2	-0.0918905	-2.48104	-0.0944201	-2.54934	-0.0931553	-2.51519	Nuclear envelope protein; interacts with GDP-bound Gsp1p and with proteins of the nuclear pore to transport Gsp1p into the nucleus where it is an essential player in nucleocytoplasmic transport
YKL014C	URB1	-0.0929271	-2.50903	-0.0933621	-2.52078	-0.0931446	-2.5149	Protein required for the normal accumulation of 25S and 5.8S rRNAs; nucleolar protein; associated with the 27SA2 pre-ribosomal particle; proposed to be involved in the biogenesis of the 60S ribosomal subunit
YML008C	ERG6	-0.100294	-2.70795	-0.085988	-2.32168	-0.0931412	-2.51481	Delta(24)-sterol C-methyltransferase; converts zymosterol to fecosterol in the ergosterol biosynthetic pathway by methylating position C-24; localized to lipid particles, the plasma membrane-associated endoplasmic reticulum, and the mitochondrial outer membrane
YLR197W	NOP56	-0.107565	-2.90425	-0.0785475	-2.12078	-0.0930562	-2.51252	Essential evolutionarily-conserved nucleolar protein; component of the box C/D snoRNP complexes that direct 2'-O-methylation of pre-rRNA during its maturation; overexpression causes spindle orientation defects
YPL273W	SAM4	-0.120791	-3.26135	-0.0653183	-1.76359	-0.0930546	-2.51247	S-adenosylmethionine-homocysteine methyltransferase; functions along with Mht1p in the conversion of S-adenosylmethionine (AdoMet) to methionine to control the methionine/AdoMet ratio; SAM4 has a paralog, YMR321C, that arose from a single-locus duplication
YBR121C	GRS1	-0.104853	-2.83104	-0.0809093	-2.18455	-0.0928814	-2.5078	Cytoplasmic and mitochondrial glycyl-tRNA synthase; ligates glycine to the cognate anticodon-bearing tRNA; transcription termination factor that may interact with the 3'-end of pre-mRNA to promote 3'-end formation; GRS1 has a paralog, GRS2, that arose from the whole genome duplication; human homolog GARS implicated in Charcot-Marie-Tooth disease, can complement yeast null mutant
YPR183W	DPM1	-0.112033	-3.02489	-0.0736892	-1.98961	-0.0928611	-2.50725	Dolichol phosphate mannose (Dol-P-Man) synthase of ER membrane; catalyzes formation of Dol-P-Man from Dol-P and GDP-Man; required for biosynthesis of glycosyl phosphatidylinositol (GPI) membrane anchor, as well as O-mannosylation and protein N- and O-linked glycosylation; human homolog DPM1 can complement yeast mutant strains
YDR450W	RPS18A	-0.0931946	-2.51625	-0.0922655	-2.49117	-0.09273	-2.50371	Protein component of the small (40S) ribosomal subunit; homologous to mammalian ribosomal protein S18 and bacterial S13; RPS18A has a paralog, RPS18B, that arose from the whole genome duplication; protein increases in abundance and relocalizes from cytoplasm to nuclear foci upon DNA replication stress
YML074C	FPR3	-0.0977593	-2.6395	-0.0876612	-2.36685	-0.0927102	-2.50318	Nucleolar peptidyl-prolyl cis-trans isomerase (PPIase); FK506 binding protein; affects expression of multiple genes via its role in nucleosome assembly; phosphorylated by casein kinase II (Cka1p-Cka2p-Ckb1p-Ckb2p) and dephosphorylated by Ptp1p; PPIase domain acts as a transcriptional repressor when tethered to DNA by lexA, and repressor activity is dependent on PPIase activity; FPR3 has a paralog…
YML085C	TUB1	-0.116373	-3.14207	-0.068861	-1.85925	-0.092617	-2.50066	Alpha-tubulin; associates with beta-tubulin (Tub2p) to form tubulin dimer, which polymerizes to form microtubules; relative distribution to nuclear foci increases upon DNA replication stress; TUB1 has a paralog, TUB3, that arose from the whole genome duplication
YPL211W	NIP7	-0.0844671	-2.28061	-0.10041	-2.71106	-0.0924383	-2.49584	Nucleolar protein required for 60S ribosome subunit biogenesis; constituent of 66S pre-ribosomal particles; physically interacts with Nop8p and the exosome subunit Rrp43p
YGL256W	ADH4	-0.0990495	-2.67434	-0.0857677	-2.31573	-0.0924086	-2.49503	Alcohol dehydrogenase isoenzyme type IV; dimeric enzyme demonstrated to be zinc-dependent despite sequence similarity to iron-activated alcohol dehydrogenases; transcription is induced in response to zinc deficiency
YHR149C	SKG6	-0.0911223	-2.4603	-0.0936016	-2.52724	-0.0923619	-2.49377	Integral membrane protein; localizes primarily to growing sites such as the bud tip or the cell periphery; potential Cdc28p substrate; Skg6p interacts with Zds1p and Zds2p; SKG6 has a paralog, TOS2, that arose from the whole genome duplication
YJR094W-A	RPL43B	-0.0955132	-2.57886	-0.0890844	-2.40528	-0.0922988	-2.49207	Ribosomal 60S subunit protein L43B; homologous to mammalian ribosomal protein L37A, no bacterial homolog; RPL43B has a paralog, RPL43A, that arose from the whole genome duplication; protein abundance increases in response to DNA replication stress
YAL035W	FUN12	-0.100332	-2.70895	-0.0840084	-2.26823	-0.09217	-2.48859	Translation initiation factor eIF5B; GTPase that promotes Met-tRNAiMet binding to ribosomes and ribosomal subunit joining; promotes GTP-dependent maturation of 18S rRNA by Nob1p; protein abundance increases in response to DNA replication stress; homolog of bacterial IF2
YCL009C	ILV6	-0.106856	-2.88511	-0.0770077	-2.07921	-0.0919318	-2.48216	Regulatory subunit of acetolactate synthase; acetolactate synthase catalyzes the first step of branched-chain amino acid biosynthesis; enhances activity of the Ilv2p catalytic subunit, localizes to mitochondria
YEL034W	HYP2	-0.111442	-3.00894	-0.072213	-1.94975	-0.0918275	-2.47934	Translation elongation factor eIF-5A; required for translation of proteins containing polyproline stretches, including Bni1p, and this leads to a requirement for mating projection formation; structural homolog of bacterial EF-P; undergoes an essential hypusination modification; HYP2 has a paralog, ANB1, that arose from the whole genome duplication; human EIF5A complements the inviability of the y…
YLR075W	RPL10	-0.096447	-2.60407	-0.0870745	-2.35101	-0.0917608	-2.47754	Ribosomal 60S subunit protein L10; homologous to mammalian ribosomal protein L10 and bacterial L16; responsible for joining the 40S and 60S subunits; regulates translation initiation; similar to members of the QM gene family; protein abundance increases under DNA replication stress; mutations in human homolog implicated in T-cell acute lymphoblastic leukemia and also autism spectrum disorders (AS…
YGR054W	YGR054W	-0.0800304	-2.16082	-0.10348	-2.79395	-0.0917551	-2.47739	Eukaryotic initiation factor eIF2A; associates specifically with both 40S subunits and 80 S ribosomes, and interacts genetically with both eIF5b and eIF4E; homologous to mammalian eIF2A
YNL248C	RPA49	-0.0861998	-2.3274	-0.0969762	-2.61836	-0.091588	-2.47288	RNA polymerase I subunit A49; essential for nucleolar assembly and for high polymerase loading rate; required for nucleolar localization of Rpa34p
YIL148W	RPL40A	-0.0926683	-2.50204	-0.0903988	-2.44077	-0.0915335	-2.47141	Ubiquitin-ribosomal 60S subunit protein L40A fusion protein; cleaved to yield ubiquitin and ribosomal protein L40A; ubiquitin may facilitate assembly of the ribosomal protein into ribosomes; homologous to mammalian ribosomal protein L40, no bacterial homolog; RPL40A has a paralog, RPL40B, that arose from the whole genome duplication; relative distribution to the nucleus increases upon DNA replica…
YFL037W	TUB2	-0.101621	-2.74377	-0.0814367	-2.19879	-0.0915289	-2.47128	Beta-tubulin; associates with alpha-tubulin (Tub1p and Tub3p) to form tubulin dimer, which polymerizes to form microtubules; mutation in human ortholog is associated with congenital fibrosis of the extraocular muscles (CFEOM) with polymicrogyria
YCL054W	SPB1	-0.0964981	-2.60545	-0.0865305	-2.33632	-0.0915143	-2.47089	AdoMet-dependent methyltransferase; involved in rRNA processing and 60S ribosomal subunit maturation; methylates G2922 in the tRNA docking site of the large subunit rRNA and in the absence of snR52, U2921; suppressor of PAB1 mutants
YER056C-A	RPL34A	-0.0985741	-2.6615	-0.0843417	-2.27722	-0.0914579	-2.46936	Ribosomal 60S subunit protein L34A; homologous to mammalian ribosomal protein L34, no bacterial homolog; RPL34A has a paralog, RPL34B, that arose from the whole genome duplication
YOR388C	FDH1	-0.114278	-3.08551	-0.0685295	-1.8503	-0.0914039	-2.4679	NAD(+)-dependent formate dehydrogenase; may protect cells from exogenous formate
YBR084C-A	RPL19A	-0.0959483	-2.59061	-0.0866499	-2.33955	-0.0912991	-2.46508	Ribosomal 60S subunit protein L19A; rpl19a and rpl19b single null mutations result in slow growth, while the double null mutation is lethal; homologous to mammalian ribosomal protein L19, no bacterial homolog; RPL19A has a paralog, RPL19B, that arose from the whole genome duplication
YDL171C	GLT1	-0.0680899	-1.83843	-0.114408	-3.08902	-0.091249	-2.46372	NAD(+)-dependent glutamate synthase (GOGAT); synthesizes glutamate from glutamine and alpha-ketoglutarate; with Gln1p, forms the secondary pathway for glutamate biosynthesis from ammonia; expression regulated by nitrogen source; assembles into filaments as cells approach stationary phase and under cytosolic acidification and starvation conditions
YOR312C	RPL20B	-0.0991048	-2.67583	-0.0833196	-2.24963	-0.0912122	-2.46273	Ribosomal 60S subunit protein L20B; homologous to mammalian ribosomal protein L18A, no bacterial homolog; RPL20B has a paralog, RPL20A, that arose from the whole genome duplication
YKL056C	TMA19	-0.0975723	-2.63445	-0.0848344	-2.29053	-0.0912034	-2.46249	Protein that associates with ribosomes; homolog of translationally controlled tumor protein; green fluorescent protein (GFP)-fusion protein localizes to the cytoplasm and relocates to the mitochondrial outer surface upon oxidative stress
YMR300C	ADE4	-0.104521	-2.82207	-0.0778685	-2.10245	-0.0911949	-2.46226	Phosphoribosylpyrophosphate amidotransferase (PRPPAT); catalyzes first step of the 'de novo' purine nucleotide biosynthetic pathway; also known as amidophosphoribosyltransferase
YOL076W	MDM20	-0.0986191	-2.66272	-0.0837496	-2.26124	-0.0911844	-2.46198	Non-catalytic subunit of the NatB N-terminal acetyltransferase; NatB catalyzes N-acetylation of proteins with specific N-terminal sequences; involved in mitochondrial inheritance and actin assembly
YKR094C	RPL40B	-0.0955231	-2.57912	-0.0862377	-2.32842	-0.0908804	-2.45377	Ubiquitin-ribosomal 60S subunit protein L40B fusion protein; cleaved to yield ubiquitin and ribosomal protein L40B; ubiquitin may facilitate assembly of the ribosomal protein into ribosomes; homologous to mammalian ribosomal protein L40, no bacterial homolog; RPL40B has a paralog, RPL40A, that arose from the whole genome duplication
YKL001C	MET14	-0.0927359	-2.50387	-0.0885478	-2.39079	-0.0906418	-2.44733	Adenylylsulfate kinase; required for sulfate assimilation and involved in methionine metabolism; human homolog PAPSS2 complements yeast null mutant
YJL177W	RPL17B	-0.0935801	-2.52666	-0.0876784	-2.36732	-0.0906293	-2.44699	Ribosomal 60S subunit protein L17B; required for processing of 27SB pre-rRNA and formation of stable 66S assembly intermediates; homologous to mammalian ribosomal protein L17 and bacterial L22; RPL17B has a paralog, RPL17A, that arose from the whole genome duplication
YPL274W	SAM3	-0.119568	-3.22834	-0.0611126	-1.65004	-0.0903404	-2.43919	High-affinity S-adenosylmethionine permease; required for utilization of S-adenosylmethionine as a sulfur source; has similarity to S-methylmethionine permease Mmp1p
YGR204W	ADE3	-0.0896924	-2.4217	-0.0909289	-2.45508	-0.0903107	-2.43839	Cytoplasmic trifunctional enzyme C1-tetrahydrofolate synthase; involved in single carbon metabolism and required for biosynthesis of purines, thymidylate, methionine, and histidine; null mutation causes auxotrophy for adenine and histidine
YER074W	RPS24A	-0.0937215	-2.53048	-0.086773	-2.34287	-0.0902472	-2.43668	Protein component of the small (40S) ribosomal subunit; homologous to mammalian ribosomal protein S24, no bacterial homolog; RPS24A has a paralog, RPS24B, that arose from the whole genome duplication
YAL007C	ERP2	-0.104689	-2.82661	-0.0757654	-2.04566	-0.0902273	-2.43614	Member of the p24 family involved in ER to Golgi transport; similar to Emp24p and Erv25p; role in misfolded protein quality control; forms a heterotrimeric complex with Erp1p, Emp24p, and Erv25p; localized to COPII-coated vesicles; ERP2 has a paralog, ERP4, that arose from the whole genome duplication
YPL037C	EGD1	-0.0941292	-2.54149	-0.086265	-2.32915	-0.0901971	-2.43532	Subunit beta1 of the nascent polypeptide-associated complex (NAC); involved in protein targeting, associated with cytoplasmic ribosomes; enhances DNA binding of the Gal4p activator; homolog of human BTF3b; EGD1 has a paralog, BTT1, that arose from the whole genome duplication
YDL184C	RPL41A	-0.0919062	-2.48147	-0.0883509	-2.38547	-0.0901285	-2.43347	Ribosomal 60S subunit protein L41A; comprises only 25 amino acids; rpl41a rpl41b double null mutant is viable; homologous to mammalian ribosomal protein L41, no bacterial homolog; RPL41A has a paralog, RPL41B, that arose from the whole genome duplication
YHR039C	MSC7	-0.0913041	-2.46521	-0.0885674	-2.39132	-0.0899357	-2.42826	Protein of unknown function; green fluorescent protein (GFP)-fusion protein localizes to the endoplasmic reticulum; msc7 mutants are defective in directing meiotic recombination events to homologous chromatids
YKL078W	DHR2	-0.0939749	-2.53732	-0.0858661	-2.31839	-0.0899205	-2.42785	Predominantly nucleolar DEAH-box ATP-dependent RNA helicase; required for 18S rRNA synthesis
YIL128W	MET18	-0.107054	-2.89046	-0.0724278	-1.95555	-0.089741	-2.42301	Component of cytosolic iron-sulfur protein assembly (CIA) machinery; acts at a late step of Fe-S cluster assembly; forms the CIA targeting complex with Cia1p and Cia2p that directs Fe-S cluster incorporation into a subset of proteins involved in methionine biosynthesis, DNA replication and repair, transcription, and telomere maintenance; ortholog of human MMS19
YLR372W	ELO3	-0.10784	-2.91167	-0.0715164	-1.93094	-0.089678	-2.42131	Elongase; involved in fatty acid and sphingolipid biosynthesis; synthesizes very long chain 20-26-carbon fatty acids from C18-CoA primers; involved in regulation of sphingolipid biosynthesis; lethality of the elo2 elo3 double null mutation is functionally complemented by human ELOVL1 and weakly complemented by human ELOVL3 or ELOV7
YPR118W	MRI1	-0.0963211	-2.60067	-0.082945	-2.23952	-0.0896331	-2.42009	5'-methylthioribose-1-phosphate isomerase; catalyzes the isomerization of 5-methylthioribose-1-phosphate to 5-methylthioribulose-1-phosphate in the methionine salvage pathway
YIR035C	YIR035C	-0.0961804	-2.59687	-0.0828939	-2.23814	-0.0895372	-2.4175	Putative cytoplasmic short-chain dehydrogenase/reductase
YNL313C	EMW1	-0.0935286	-2.52527	-0.0853943	-2.30565	-0.0894615	-2.41546	Essential conserved protein with a role in cell wall integrity; contains six TPR (tetratricopeptide repeat) domains clustered in the C-terminal region; conditional mutant is suppressed by overexpression of GFA1; protein abundance increases in response to DNA replication stress
YML022W	APT1	-0.0979586	-2.64488	-0.080818	-2.18209	-0.0893883	-2.41348	Adenine phosphoribosyltransferase; catalyzes the formation of AMP from adenine and 5-phosphoribosylpyrophosphate; involved in the salvage pathway of purine nucleotide biosynthesis; APT1 has a paralog, APT2, that arose from the whole genome duplication
YPR080W	TEF1	-0.103934	-2.80621	-0.0747541	-2.01836	-0.0893438	-2.41228	Translational elongation factor EF-1 alpha; in the GTP-bound active form, binds to and delivers aminoacylated tRNA to the A-site of ribosomes for elongation of nascent polypeptides; associates with vacuolar Rho1p GTPase; may also have a role in tRNA re-export from the nucleus; TEF1 has a paralog, TEF2, that arose from the whole genome duplication
YLR185W	RPL37A	-0.0972718	-2.62634	-0.0811707	-2.19161	-0.0892212	-2.40897	Ribosomal 60S subunit protein L37A; required for processing of 27SB pre-rRNA and formation of stable 66S assembly intermediates; homologous to mammalian ribosomal protein L37, no bacterial homolog; RPL37A has a paralog, RPL37B, that arose from the whole genome duplication
YPL012W	RRP12	-0.0793974	-2.14373	-0.099002	-2.67305	-0.0891997	-2.40839	Protein required for export of the ribosomal subunits; associates with the RNA components of the pre-ribosomes; has a role in nuclear import in association with Pse1p; also plays a role in the cell cycle and the DNA damage response; contains HEAT-repeats
YDR146C	SWI5	-0.0923949	-2.49466	-0.0859437	-2.32048	-0.0891693	-2.40757	Transcription factor that recruits Mediator and Swi/Snf complexes; activates transcription of genes expressed at the M/G1 phase boundary and in G1 phase; required for expression of the HO gene controlling mating type switching; localization to nucleus occurs during G1 and appears to be regulated by phosphorylation by Cdc28p kinase; SWI5 has a paralog, ACE2, that arose from the whole genome duplic…
YLR333C	RPS25B	-0.0994718	-2.68574	-0.0787396	-2.12597	-0.0891057	-2.40585	Protein component of the small (40S) ribosomal subunit; homologous to mammalian ribosomal protein S25, no bacterial homolog; RPS25B has a paralog, RPS25A, that arose from the whole genome duplication
YDL182W	LYS20	-0.0960368	-2.59299	-0.0821543	-2.21817	-0.0890956	-2.40558	Homocitrate synthase isozyme and functions in DNA repair; catalyzes the condensation of acetyl-CoA and alpha-ketoglutarate to form homocitrate, which is the first step in the lysine biosynthesis pathway; LYS20 has a paralog, LYS21, that arose from the whole genome duplication
YPL263C	KEL3	-0.0874633	-2.36151	-0.0906836	-2.44846	-0.0890734	-2.40498	Cytoplasmic protein of unknown function
YLR027C	AAT2	-0.0985154	-2.65992	-0.0795256	-2.14719	-0.0890205	-2.40355	Cytosolic aspartate aminotransferase involved in nitrogen metabolism; localizes to peroxisomes in oleate-grown cells
YML075C	HMG1	-0.0846347	-2.28514	-0.0933862	-2.52143	-0.0890104	-2.40328	HMG-CoA reductase; catalyzes conversion of HMG-CoA to mevalonate, which is a rate-limiting step in sterol biosynthesis; one of two isozymes; localizes to nuclear envelope; overproduction induces formation of karmellae; forms foci at nuclear periphery upon DNA replication stress; HMG1 has a paralog, HMG2, that arose from the whole genome duplication; human homolog HMGCR can complement yeast hmg1 m…
YLR073C	RFU1	-0.0990206	-2.67356	-0.0789944	-2.13285	-0.0890075	-2.4032	Protein that inhibits Doa4p deubiquitinating activity; contributes to ubiquitin homeostasis by regulating the conversion of free ubiquitin chains to ubiquitin monomers by Doa4p; GFP-fusion protein localizes to endosomes
YLR106C	MDN1	-0.0946615	-2.55586	-0.083006	-2.24116	-0.0888337	-2.39851	Huge dynein-related AAA-type ATPase (midasin); forms extended pre-60S particle with the Rix1 complex (Rix1p-Ipi1p-Ipi3p); acts in removal of ribosomal biogenesis factors at successive steps of pre-60S assembly and export from nucleus
YPL048W	CAM1	-0.0974117	-2.63012	-0.0797902	-2.15433	-0.0886009	-2.39223	One of two isoforms of the gamma subunit of eEF1B; stimulates the release of GDP from eEF1A (Tef1p/Tef2p) post association with the ribosomal complex with eEF1Balpha subunit; nuclear protein required for transcription of MXR1; binds the MXR1 promoter in the presence of other nuclear factors; binds calcium and phospholipids
YDL055C	PSA1	-0.0984753	-2.65883	-0.0782212	-2.11197	-0.0883482	-2.3854	GDP-mannose pyrophosphorylase (mannose-1-phosphate guanyltransferase); synthesizes GDP-mannose from GTP and mannose-1-phosphate in cell wall biosynthesis; required for normal cell wall structure
YPL246C	RBD2	-0.100513	-2.71386	-0.0759241	-2.04995	-0.0882187	-2.38191	Possible rhomboid protease; has similarity to eukaryotic rhomboid proteases including Pcp1p
YGR200C	ELP2	-0.0852535	-2.30184	-0.0911442	-2.46089	-0.0881988	-2.38137	Subunit of Elongator complex; binds to microtubules via conserved alkaline residues; has two seven-bladed WD40 &#946; propellers; Elongator complex is required for modification of wobble nucleosides in tRNA; target of Kluyveromyces lactis zymocin
YDR398W	UTP5	-0.093636	-2.52817	-0.0826845	-2.23248	-0.0881602	-2.38033	Subunit of U3-containing Small Subunit (SSU) processome complex; involved in production of 18S rRNA and assembly of small ribosomal subunit
YLL002W	RTT109	-0.107045	-2.89021	-0.0690119	-1.86332	-0.0880284	-2.37677	Histone acetyltransferase; critical for cell survival in presence of DNA damage during S phase, required for recovery after DSB repair; acetylates H3K56, H3K9; H3K56 acetylation activity required for expression homeostasis, buffering of mRNA synthesis rate against changes in gene dosage during S phase; involved in non-homologous end joining and regulation of Ty1 transposition; prevents hyper-ampl…
YEL027W	VMA3	-0.0980239	-2.64664	-0.0774136	-2.09017	-0.0877187	-2.36841	Proteolipid subunit c of the V0 domain of vacuolar H(+)-ATPase; dicyclohexylcarbodiimide binding subunit; required for vacuolar acidification and important for copper and iron metal ion homeostasis
YGR285C	ZUO1	-0.0944968	-2.55141	-0.0803159	-2.16853	-0.0874064	-2.35997	Ribosome-associated chaperone; zuotin functions in ribosome biogenesis and as a chaperone for nascent polypeptide chains in partnership with Ssz1p and SSb1/2; contains a DnaJ domain and functions as a J-protein partner for Ssb1p and Ssb2p; human gene DNAJC2 can partially complement yeast zuo1 null mutant
YIL145C	PAN6	-0.088962	-2.40197	-0.0848888	-2.292	-0.0869254	-2.34699	Pantothenate synthase; also known as pantoate-beta-alanine ligase, required for pantothenic acid biosynthesis, deletion causes pantothenic acid auxotrophy, homologous to E. coli panC
YMR243C	ZRC1	-0.101748	-2.74721	-0.0720641	-1.94573	-0.0869062	-2.34647	Vacuolar membrane zinc transporter; transports zinc from cytosol to vacuole for storage; also has role in resistance to zinc shock resulting from sudden influx of zinc into cytoplasm; human ortholog SLC30A10 functions as a Mn transporter and mutations in SLC30A10 cause neurotoxic accumulation of Mn in liver and brain; ZRC1 has a paralog, COT1, that arose from the whole genome duplication
YLL066W-B	YLL066W-B	-0.101635	-2.74414	-0.0720776	-1.9461	-0.0868561	-2.34512	Putative protein of unknown function; overexpression causes a cell cycle delay or arrest
YLR190W	MMR1	-0.0859538	-2.32075	-0.087695	-2.36776	-0.0868244	-2.34426	Phosphorylated protein of the mitochondrial outer membrane; localizes only to mitochondria of the bud; interacts with Myo2p to mediate mitochondrial distribution to buds; mRNA is targeted to the bud via the transport system involving She2p
YKL204W	EAP1	-0.107071	-2.89093	-0.0663755	-1.79214	-0.0867234	-2.34153	eIF4E-associated protein, competes with eIF4G for binding to eIF4E; accelerates mRNA degradation by promoting decapping, facilitated by interaction with eIF4E; essential for Puf5p mediated repression; associates with Puf5p and Dhh1p; inhibits cap-dependent translation; functions independently of eIF4E to maintain genetic stability; plays a role in cell growth, implicated in the TOR signaling casc…
YMR229C	RRP5	-0.0846963	-2.2868	-0.0886731	-2.39417	-0.0866847	-2.34049	RNA binding protein involved in synthesis of 18S and 5.8S rRNAs; component of ribosomal small subunit (SSU) processome and 90S preribosome; required for pre-rRNA packaging and compaction of processome into dense terminal balls; part of Mak21p-Noc2p-Rrp5p module that associates with nascent pre-rRNA during transcription with role in biogenesis of large ribosomal subunit; binds single stranded trac…
YIL009W	FAA3	-0.0935751	-2.52653	-0.0787386	-2.12594	-0.0861568	-2.32623	Long chain fatty acyl-CoA synthetase; activates imported fatty acids with a preference for C16:0-C18:0 chain lengths; green fluorescent protein (GFP)-fusion protein localizes to the cell periphery
YOL021C	DIS3	-0.0893845	-2.41338	-0.0827235	-2.23354	-0.086054	-2.32346	Exosome core complex catalytic subunit; has both endonuclease and 3'-5' exonuclease activity; involved in 3'-5' RNA processing and degradation in both the nucleus and the cytoplasm; role in degradation of tRNAs; similar to E. coli RNase R and to human DIS3, which partially complements dis3-81 heat sensitivity; mutations in Dis3p analogous to human mutations implicated in multiple myeloma impair e…
YBR296C	PHO89	-0.100602	-2.71626	-0.0712192	-1.92292	-0.0859108	-2.31959	Plasma membrane Na+/Pi cotransporter; active in early growth phase; similar to phosphate transporters of Neurospora crassa; transcription regulated by inorganic phosphate concentrations and Pho4p; mutations in related human transporter genes hPit1 and hPit2 are associated with hyperphosphatemia-induced calcification of vascular tissue and familial idiopathic basal ganglia calcification
YOR272W	YTM1	-0.0854057	-2.30595	-0.0862235	-2.32804	-0.0858146	-2.317	Constituent of 66S pre-ribosomal particles; forms a complex with Nop7p and Erb1p that is required for maturation of the large ribosomal subunit; has seven C-terminal WD repeats
YDR321W	ASP1	-0.0855843	-2.31078	-0.085505	-2.30863	-0.0855446	-2.3097	Cytosolic L-asparaginase, involved in asparagine catabolism; catalyzes hydrolysis of L-asparagine to aspartic acid and ammonia; important enzyme for the treatment of acute lymphoblastic leukemia; has low glutaminase activity and dependence; synthesized constitutively
YHR047C	AAP1	-0.0929409	-2.5094	-0.0780761	-2.10806	-0.0855085	-2.30873	Arginine/alanine amino peptidase; overproduction stimulates glycogen accumulation; AAP1 has a paralog, APE2, that arose from the whole genome duplication
YOR091W	TMA46	-0.0894009	-2.41383	-0.0814455	-2.19903	-0.0854232	-2.30643	Protein of unknown function that associates with translating ribosomes; interacts with GTPase Rbg1p
[truncated: 670 more rows]

## Sheet: induced_2017
ORF	COMMON	logFC	AveExpr	t	P.Value	adj.P.Val	B	logFC_adj	DESCRIPTION
[truncated: 1,414 more rows]

## Sheet: repressed_2017
ORF	COMMON	logFC	AveExpr	t	P.Value	adj.P.Val	B	logFC_adj	DESCRIPTION
[truncated: 1,361 more rows]

## Sheet: induced_2019
ORF	COMMON	logFC	AveExpr	t	P.Value	adj.P.Val	B	logFC_adj	DESCRIPTION
[truncated: 1,206 more rows]

## Sheet: repressed_2019
ORF	COMMON	logFC	AveExpr	t	P.Value	adj.P.Val	B	logFC_adj	DESCRIPTION
[truncated: 1,176 more rows]
